# Supplementary material for: Single-Cell RNA Sequencing Reveals the Migration of Osteoclasts in Giant Cell Tumor of Bone
Source: Front Oncol. 2021 Aug 24;11:715552. doi: 10.3389/fonc.2021.715552 (PMC8421549; doi:10.3389/fonc.2021.715552)
Supplement: Supplementary Table 3 — Expression levels of migration-related genes. [file Table_3.xlsx]

## Sheet: Sheet1
	all cells active.ident	TNFRSF14	LCK	CSF1	CD58	CTSK	SELL	DPP4	CCL20	CCR1	DAG1	CD47	PLXND1	PTGER4	HBEGF	VEGFA	EFNB1	TNFRSF10D	ATP6V0D2	SEMA4D	NOTCH1	CD44	VEGFB	VSIR	LRP1	SELPLG	SEMA7A	SPN	CKLF	CXCL16	GRN	TNFRSF11A	SIRPA	ACP5	RPS19	MIF	APP
1	C3_Dysfunctional osteoclasts	0	0	1.58496	0	0	0	0	0	0	0	0	0	0	0	0	0	0	0	0	0	2	0	0	0	0	0	1	0	0	0	0	0	0	2	0	0
2	C1_Mononuclear macrophages	0	0	0	0	0	0	0	0	0	0	1	1	1	1.58496	1	0	0	0	1	0	2	0	1	1	0	0	0	0	0	3.16993	1	1	1	4.64386	0	1
3	C1_Mononuclear macrophages	1	0	0	0	0	0	0	0	0	0	0	1.58496	0	0	2	0	0	0	0	0	0	1	0	1	1	0	0	0	1	3.58496	0	1	1.58496	2.32193	0	0
4	C2_Mature osteoclasts	2	0	0	1.58496	5.16993	0	0	0	2	0	0	1.58496	0	0	1	0	1	0	0	0	2	1	0	1	1	1	0	2	1	3.32193	1	1	4.24793	3	1.58496	1.58496
5	C1_Mononuclear macrophages	0	0	0	1	0	0	0	0	0	0	0	0	2.32193	3.16993	0	0	0	0	1	0	1	1	1.58496	1.58496	0	1	0	1	2	3.16993	0	1	2	3.70044	0	1
6	C3_Dysfunctional osteoclasts	0	0	0	0	7.50779	0	1	0	0	0	0	0	0	0	0	0	0	0	0	0	1	2	0	0	0	0	0	0	0	4.39232	0	0	6.42626	5.04439	0	0
7	C1_Mononuclear macrophages	1	0	0	0	0	0	0	0	0	0	0	1	0	0	0	0	0	0	0	0	0	2	0	1.58496	1	0	0	1.58496	2.58496	4.52356	0	0	3.16993	3.16993	1	0
8	C1_Mononuclear macrophages	1.58496	0	0	0	0	0	0	3.16993	0	0	1.58496	2	0	0	1	0	0	0	0	0	4	1.58496	0	1.58496	1	0	0	1.58496	2.58496	4.24793	0	0	3	4.08746	0	0
9	C1_Mononuclear macrophages	0	0	0	0	0	1	0	0	0	0	0	0	2	1.58496	1	0	0	0	0	0	1	1.58496	0	0	0	0	0	0	1.58496	3.58496	1	1.58496	1	3.70044	0	1
10	C1_Mononuclear macrophages	0	0	0	1.58496	2	0	0	0	1	0	0	1.58496	1	1	0	0	0	0	0	0	1.58496	1	1.58496	2	0	0	0	1	2.58496	2.58496	0	2	3.90689	3.32193	0	0
11	C1_Mononuclear macrophages	1.58496	0	0	0	2.58496	0	0	0	0	0	0	0	0	0	2.32193	0	0	0	0	0	2	0	0	0	0	0	0	2	1	3	0	0	1.58496	3.80735	1	0
12	C1_Mononuclear macrophages	0	0	0	0	0	0	0	0	1	0	0	1	0	3.16993	3.45943	0	0	0	1	1	1	2	0	1	1.58496	0	0	1	1.58496	3	0	0	1	3.32193	0	0
13	C1_Mononuclear macrophages	0	0	0	0	1.58496	0	0	0	0	0	1	1	2	0	2.32193	0	0	0	0	1	1	2	0	2	0	0	0	1	1	3.45943	0	1	2.32193	4.08746	1	0
14	C1_Mononuclear macrophages	0	0	0	0	1	0	0	0	0	0	0	2	0	0	0	0	1.58496	0	0	0	0	1	1	1	0	0	0	0	0	3.58496	0	0	0	2.80735	0	0
15	C2_Mature osteoclasts	1	0	1	1	6.6865	0	0	0	2	0	1.58496	0	0	0	1	0	0	2	0	0	1	1.58496	1	1	0	1	0	3.16993	0	4.45943	0	1	5.45943	5.04439	0	2.32193
16	C1_Mononuclear macrophages	0	0	0	1	1	0	0	0	0	0	0	2.32193	0	1	0	0	0	0	0	1	1.58496	2	1	1	0	0	0	1.58496	0	4.08746	1.58496	0	2.80735	3.90689	1	0
17	C1_Mononuclear macrophages	0	0	0	1.58496	0	0	0	0	0	0	0	0	0	0	0	0	0	0	0	0	2	1	0	1	0	0	0	0	2	1.58496	0	0	0	3.58496	0	1
18	C1_Mononuclear macrophages	0	0	0	1	1	0	0	0	1	0	1	2	0	0	0	0	0	0	0	0	1.58496	0	0	0	0	0	0	1.58496	2.32193	3.16993	1	1	1	2.58496	0	0
19	C1_Mononuclear macrophages	0	0	0	0	0	0	0	0	1	0	0	0	0	0	0	0	0	0	0	0	1	0	1.58496	1	0	0	0	1	1	1.58496	0	0	0	2.32193	0	0
20	C1_Mononuclear macrophages	1	0	0	0	0	0	0	1.58496	0	0	0	0	0	0	0	0	0	0	0	0	2.58496	1	0	1.58496	0	0	0	1.58496	1	4.24793	0	0	4.24793	4.39232	0	1.58496
21	C1_Mononuclear macrophages	0	0	0	0	0	0	0	0	0	0	1	0	0	0	0	0	0	0	0	0	2.32193	2	1	1	0	0	0	1	1	3.80735	0	0	0	4.16993	0	0
22	C1_Progenitor osteoclasts	1	0	0	0	0	0	0	1	1.58496	0	1	0	0	0	1	0	0	0	0	0	3.45943	0	0	0	0	0	0	1	0	1	0	0	1	3.16993	0	0
23	C1_Mononuclear macrophages	1	0	0	0	1.58496	0	0	0	0	0	1	2.58496	1	0	0	0	0	0	0	0	1.58496	1	0	1.58496	0	0	0	0	2	3.45943	0	1.58496	2.58496	2.58496	0	0
24	C1_Mononuclear macrophages	0	0	0	0	0	0	0	0	0	0	0	1.58496	0	0	0	0	0	0	0	1	1.58496	1	0	1	0	0	0	0	0	3	0	2	0	3	0	1
25	C1_Mononuclear macrophages	1	0	0	1	1	0	0	0	1.58496	0	0	1	1	1.58496	0	0	0	0	0	0	1	2	0	0	1	0	0	0	2	3.70044	0	0	2.80735	4	0	1
26	C3_Dysfunctional osteoclasts	0	0	1.58496	0	0	1	0	0	0	0	0	0	0	0	0	0	0	0	0	0	1.58496	0	1	0	0	0	0	1	0	0	0	0	0	3.16993	0	0
27	C1_Mononuclear macrophages	0	0	0	0	1	0	0	0	0	0	0	1	0	3.45943	0	0	0	0	0	0	0	1.58496	0	1.58496	0	0	0	0	2	4	0	2	2.80735	3.90689	1	0
28	C1_Mononuclear macrophages	1	0	0	1	0	0	0	0	1	0	1.58496	2.32193	0	0	3.16993	0	0	0	0	0	1	1	1	0	0	0	0	1.58496	1.58496	2.58496	0	1	1	4	1	0
29	C1_Progenitor osteoclasts	0	0	0	1	0	0	0	0	0	0	0	0	0	2.80735	1.58496	0	0	0	0	0	2.32193	0	1	0	0	0	0	1	2.32193	3	0	1	0	5.39232	0	1
30	C1_Mononuclear macrophages	1	0	1	0	2.32193	0	0	0	1	0	1	1	0	0	0	0	0	0	0	0	1.58496	2	1	0	0	0	0	1	1.58496	4	0	0	2.32193	3.90689	1	0
31	C1_Mononuclear macrophages	0	0	0	0	1	0	0	0	1	0	0	0	1	0	0	0	0	0	0	0	1	0	0	1.58496	0	0	0	1	0	1	1	0	0	3.45943	0	0
32	C1_Mononuclear macrophages	1	0	0	1	0	0	0	0	0	0	0	0	0	2	0	0	0	0	0	1	1	1	1.58496	1.58496	1	0	0	0	1	4.39232	0	2.32193	3.32193	3.58496	0	0
33	C1_Mononuclear macrophages	0	0	0	0	1	0	0	0	0	0	0	1	1	0	0	0	0	0	0	0	2	0	0	0	1.58496	0	0	0	1	3.16993	0	1	0	2.80735	0	1
34	C1_Mononuclear macrophages	1.58496	0	0	0	3	0	0	0	0	0	1	1	2	0	1	0	0	0	0	0	1.58496	2	1	1	0	0	0	1	3	4.58496	0	1	3.70044	3.90689	0	0
35	C1_Mononuclear macrophages	1.58496	0	0	0	1	0	0	0	1.58496	0	1	0	0	0	0	0	0	0	0	0	1.58496	1	1	1	0	0	0	1.58496	2.32193	4.16993	0	1	3	2.80735	0	1
36	C1_Mononuclear macrophages	1	0	0	0	1.58496	0	0	0	0	0	0	1.58496	1	1.58496	0	0	0	0	0	0	1	2	0	1	0	1	0	0	2	3.58496	0	1.58496	2.58496	3.16993	0	0
37	C1_Mononuclear macrophages	1	0	0	0	0	0	0	0	0	0	0	2	0	2	3.58496	0	0	0	0	0	1	1	0	1	1	0	0	0	0	2.58496	0	0	1	3.58496	0	1
38	C1_Mononuclear macrophages	0	0	0	0	0	0	0	0	0	0	0	1	0	0	0	0	0	0	0	0	0	1.58496	0	0	0	0	0	0	1	2.80735	0	0	1	3.16993	0	0
39	C1_Mononuclear macrophages	1	0	1	0	1.58496	0	0	2	0	0	1	1	0	0	1	0	0	0	0	1	1	0	2	0	1	0	0	0	1	2	0	0	1.58496	3.58496	1	0
40	C1_Mononuclear macrophages	1.58496	0	0	0	1.58496	0	0	0	1.58496	0	0	1	1	0	0	0	0	0	1	0	0	1	1	1.58496	0	0	0	1.58496	2	3.80735	0	0	2.58496	3.70044	0	1
41	C2_Mononuclear macrophages	1.58496	0	0	0	0	0	0	4.70044	0	0	2	0	0	0	3.32193	0	0	0	0	0	0	1.58496	1	1	1.58496	0	0	1	1.58496	3.70044	0	0	2.80735	4.70044	0	0
42	C1_Mononuclear macrophages	1	0	0	0	0	0	0	0	0	0	0	1.58496	0	0	0	0	0	0	0	0	0	1	1	1	0	0	0	1	0	3.16993	1	1.58496	1.58496	3.45943	0	1
43	C1_Mononuclear macrophages	1	0	3.32193	0	1	0	0	4	0	0	0	0	0	1	1	0	0	0	0	0	2	1	0	0	0	0	0	1	1	3.32193	0	0	1.58496	3.70044	0	1.58496
44	C1_Mononuclear macrophages	1.58496	0	0	0	1	0	0	0	1	0	0	0	0	1	0	0	0	0	0	0	2.32193	0	0	0	0	0	0	0	1	0	0	0	0	4.08746	0	0
45	C1_Mononuclear macrophages	2	0	0	0	2.80735	0	0	0	1	0	1	2.32193	0	2.32193	1	0	0	0	1	0	0	1.58496	0	1	2	0	1	0	2.32193	4.24793	0	0	4	4.64386	0	0
46	C2_Mononuclear macrophages	1	1	0	0	0	0	1	0	0	0	1	0	0	1	0	0	0	0	0	0	0	1	0	0	1	0	0	1.58496	2	4.08746	0	1.58496	2.58496	5	0	1.58496
47	C1_Mononuclear macrophages	0	0	0	1.58496	1	0	0	2	1	1	1.58496	2.32193	0	3.45943	0	0	0	0	0	1	1	1	0	1.58496	0	0	0	1	1	3.70044	1.58496	1.58496	2.58496	3.58496	1	1.58496
48	C2_Mature osteoclasts	1	0	0	2	8.7879	0	2.58496	2	1.58496	1	0	1.58496	0	0	1	1.58496	0	3.58496	1	0	1.58496	2.58496	0	1.58496	0	0	0	2.80735	0	5.83289	2.58496	0	6.85798	5.16993	1.58496	0
49	C1_Mononuclear macrophages	2.32193	0	0	1	2	0	0	0	2.32193	1	1	2	0	1	0	1	1.58496	0	0	0	1	0	0	0	0	0	0	1	1	3.80735	0	1.58496	2.32193	3	0	0
50	C1_Mononuclear macrophages	1	0	0	1	0	0	0	0	0	0	1	2.32193	3.32193	2.32193	1	0	1	0	0	0	0	2	0	1.58496	1.58496	0	0	2	1	4.32193	0	0	1.58496	3.70044	0	0
51	C1_Progenitor osteoclasts	1	0	0	2	0	0	1	4.80735	2.32193	0	1	1.58496	0	2	2.58496	0	0	0	0	0	2.32193	1	1	1.58496	0	0	0	1	2.32193	3	0	1.58496	2.80735	4.08746	1	1.58496
52	C1_Mononuclear macrophages	0	0	0	1	0	0	0	0	1.58496	0	1.58496	1	0	3.32193	1	1	0	0	0	0	2.58496	1	1	1	0	0	0	0	2.32193	3	0	1	2	2.58496	0	1.58496
53	C1_Mononuclear macrophages	0	0	0	1	0	0	0	3.16993	0	0	1	0	1	0	1.58496	0	0	0	0	0	0	1	0	1	0	0	0	0	0	2.80735	0	1	0	2.80735	1	0
54	C1_Mononuclear macrophages	0	0	0	1	0	0	0	0	0	0	0	0	0	1.58496	1.58496	0	1	0	0	0	1.58496	1	1	0	1	0	0	0	1	3.16993	0	1	0	3.70044	1	0
55	C1_Mononuclear macrophages	1	0	0	0	0	0	0	2.80735	1	0	0	0	0	1.58496	1.58496	0	0	0	0	1	1	0	0	0	1	0	0	1	1.58496	3.32193	0	0	2.80735	4.08746	0	1
56	C1_Mononuclear macrophages	1	0	0	0	0	0	0	3.32193	0	0	0	1	1	2.32193	2	0	0	0	0	0	0	0	0	1	0	0	0	1	1	3.45943	0	1	1	3.45943	0	0
57	C1_Mononuclear macrophages	0	0	0	1	0	0	0	0	1	0	1	2	0	0	0	0	0	0	0	1	2	1	0	1.58496	1	0	0	1	2	4.32193	0	0	1.58496	4.24793	0	1
58	C1_Mononuclear macrophages	0	0	0	0	0	0	0	0	0	0	0	2	0	1.58496	1.58496	0	0	0	0	0	2.32193	0	0	1.58496	0	0	0	0	1	2.58496	0	0	0	2.32193	1	0
59	C1_Mononuclear macrophages	1	0	0	1.58496	0	0	0	0	1	0	0	2.58496	0	0	0	0	0	0	0	0	1	1	0	1	1	0	0	0	1.58496	3.80735	1	2	2	2.32193	0	0
60	C1_Mononuclear macrophages	1.58496	0	0	0	2	0	0	0	1	0	1	1	1	1.58496	0	0	0	0	0	0	1.58496	0	0	1	1	0	0	1	1.58496	4.16993	0	0	3.32193	3.70044	0	0
61	C1_Mononuclear macrophages	0	0	0	0	1	0	0	0	0	0	2	1.58496	0	1.58496	0	0	0	0	0	0	2	0	0	1.58496	1	0	0	0	2.32193	4.16993	0	2	1.58496	4.16993	0	1
62	C1_Mononuclear macrophages	0	0	0	0	0	0	0	0	1	0	0	0	1	0	0	0	0	0	0	0	1.58496	0	2.58496	2.32193	0	0	0	0	1.58496	3.58496	1	0	1	4.70044	0	1.58496
63	C2_Mature osteoclasts	0	0	0	0	6.16993	0	0	0	1	0	1	2.32193	0	1	1	0	0	2.32193	1.58496	0	2	2.32193	0	0	0	0	0	2.32193	1.58496	3.80735	2	0	5.45943	5.85798	2	3
64	C1_Mononuclear macrophages	0	0	0	0	2	0	0	0	1.58496	1	1	1	0	0	1	0	0	0	0	0	2.58496	0	0	2.32193	2	0	0	0	1	4.52356	0	2.58496	2	4	1	1
65	C1_Mononuclear macrophages	1.58496	0	0	0	2	0	0	0	1	0	1	1	0	0	2	0	0	0	0	0	1.58496	0	1	2	0	0	0	1.58496	1	2.80735	0	0	1	4.16993	0	0
66	C2_Mononuclear macrophages	0	0	0	0	1.58496	0	0	0	1	0	2	1.58496	1	1	0	1	1	0	1	0	2.80735	0	1	2	1.58496	0	0	0	2	2.58496	1	1	2.32193	5.49185	1	0
67	C1_Mononuclear macrophages	1.58496	0	0	0	1.58496	0	0	0	1	0	0	0	0	1	0	0	0	0	0	0	1	0	0	1.58496	0	1	0	0	2	2	0	1	0	2.80735	0	0
68	C1_Mononuclear macrophages	2.32193	0	0	0	0	0	0	0	0	1	1	0	0	2	1.58496	0	0	0	0	0	2.32193	2	0	2.32193	0	0	0	1	1	4.64386	0	0	3	5.42626	0	2
69	C1_Mononuclear macrophages	1	0	0	0	0	0	0	0	0	0	1.58496	1	0	0	1	0	0	0	0	0	1	1	1	1	0	0	0	0	1	4.16993	0	2	3	4.08746	0	1
70	C1_Mononuclear macrophages	0	0	0	1	0	0	0	5.64386	0	0	1	0	0	0	1	0	0	0	0	0	1	1	1	0	1	0	0	0	2.80735	3.32193	1	0	2.32193	3.80735	0	0
71	C1_Mononuclear macrophages	1	0	0	1	1	0	0	0	0	0	0	2.32193	0	0	0	0	0	0	0	0	2.58496	1	1	2.80735	1.58496	0	0	2	2	3.58496	0	1.58496	3	3.70044	0	2
72	C1_Mononuclear macrophages	1	0	0	0	1	0	0	1	0	0	0	0	0	0	0	0	0	0	0	0	1	0	0	0	0	0	0	1	0	1.58496	0	1	0	2.58496	1	0
73	C3_Dysfunctional osteoclasts	0	0	0	0	0	0	0	0	0	0	0	0	0	0	0	0	0	0	0	0	1	1	0	0	0	0	0	0	0	0	0	0	1	3.80735	0	0
74	C1_Mononuclear macrophages	0	0	0	0	1.58496	0	0	0	0	0	1	1.58496	0	0	2	0	0	0	0	0	1	2	1	2.58496	0	0	0	1	1	3.32193	0	0	2.58496	4.16993	0	0
75	C3_Dysfunctional osteoclasts	0	0	0	0	5.64386	0	0	0	1	0	0	0	0	0	0	0	0	1	0	0	0	1	0	0	0	0	0	0	0	2.32193	0	0	3.32193	1.58496	0	0
76	C1_Mononuclear macrophages	1	0	0	1	0	0	0	0	1.58496	0	0	2.80735	0	0	0	0	0	0	0	0	1.58496	0	0	3	1	0	0	1.58496	0	4.16993	1.58496	1.58496	1.58496	3.80735	1	1
77	C2_Mature osteoclasts	1.58496	0	0	1.58496	7.33092	0	0	0	0	0	2.32193	1	0	0	2	1	0	3.32193	0	1	1.58496	2.58496	0	1	1	1	1	3.16993	0	4.80735	1	1	7.2384	5.85798	1.58496	3
78	C1_Mononuclear macrophages	1.58496	0	0	0	0	0	0	0	0	0	0	0	1	1	2.58496	0	0	0	0	0	0	0	1	1	1	0	0	0	1	3.70044	0	0	2.58496	4.16993	0	0
79	C1_Mononuclear macrophages	2	0	0	1	0	0	0	2.32193	1.58496	0	0	1	0	1.58496	1.58496	0	0	0	0	0	0	0	0	1	1	0	0	0	1	3.80735	0	2	1.58496	2.32193	0	1
80	C1_Mononuclear macrophages	2	0	0	1	1	0	0	0	0	0	1	0	1	0	1.58496	0	0	0	0	0	0	1	1	2	0	0	0	0	2.32193	3.16993	0	1.58496	2	4.39232	1	0
81	C1_Mononuclear macrophages	2	0	0	0	0	0	0	0	0	0	0	1.58496	0	1.58496	0	0	0	0	0	1	2	1	1	2.32193	0	0	0	0	2	4.45943	0	1.58496	2.32193	3.32193	0	1
82	C1_Mononuclear macrophages	2	0	0	1	0	0	0	0	1.58496	0	0	1.58496	0	1	1	0	0	0	0	1	2	1	0	1.58496	0	0	0	1	2	4	1	1.58496	3	4	0	0
83	C1_Progenitor osteoclasts	1	0	0	0	0	0	0	1	0	0	1	0	0	1.58496	1	0	0	0	0	0	1	2	0	1	1	0	0	0	1	2	0	0	1	4	1	1
84	C1_Mononuclear macrophages	1	0	0	0	0	0	0	0	0	0	0	0	0	0	1.58496	0	0	0	0	0	2	1.58496	0	1.58496	0	0	0	1	0	3.70044	0	0	3.32193	4	0	0
85	C1_Mononuclear macrophages	1	0	0	1	0	0	0	0	2	0	0	1	0	1	0	0	0	0	0	0	2.58496	1	0	1	0	0	0	1	1	2.80735	0	0	0	4.32193	0	1
86	C1_Mononuclear macrophages	1	0	0	0	0	0	0	0	1	0	0	2	0	0	0	0	0	0	0	0	1	1.58496	1	0	0	0	0	1	0	4.24793	0	1	1.58496	4.08746	0	0
87	C1_Mononuclear macrophages	1.58496	0	0	0	0	0	0	0	0	0	0	1	1.58496	2.58496	3	0	0	0	0	0	3	0	1	1	0	0	0	1	1.58496	3.32193	0	0	2	3.80735	1	0
88	C1_Mononuclear macrophages	0	0	0	0	0	0	0	0	0	1	2	2	1.58496	0	1	0	2.58496	0	0	1	1.58496	1	0	0	0	0	0	1	1	3.70044	0	0	3.70044	3.90689	0	0
89	C1_Mononuclear macrophages	0	0	0	0	1	0	0	0	1	0	0	0	2	1	0	0	0	0	0	0	0	0	0	0	0	0	0	1.58496	1.58496	4.08746	0	1.58496	2.58496	4	0	1
90	C1_Progenitor osteoclasts	1	0	0	1	0	0	0	2.32193	1.58496	0	1.58496	0	1	0	1	0	0	0	0	0	1.58496	1	1	2	1	0	0	1	1	3.16993	0	1	0	4.39232	1	1
91	C2_Mature osteoclasts	0	0	0	2	6.49185	1	1	0	1	0	1	0	0	0	0	0	0	1	0	0	1.58496	1.58496	0	0	0	0	1	2.32193	2	5.04439	0	2	6.2854	5.20945	0	2.32193
92	C2_Mature osteoclasts	0	0	0	2.32193	5	0	0	0	1	1	0	1.58496	0	0	0	0	1	1.58496	0	0	1	0	0	1	0	0	0	2.58496	1	4.08746	2.32193	0	4.75489	4.70044	1.58496	1
93	C1_Mononuclear macrophages	0	0	0	0	3	0	0	0	2	0	0	1.58496	0	3.16993	2.80735	0	0	0	0	1	1	1.58496	0	1	1.58496	0	0	0	1.58496	3.16993	1	2	2	4.32193	1	0
94	C1_Mononuclear macrophages	2	0	0	0	1	0	0	0	1	0	2	1	1	0	0	0	0	0	0	0	2.32193	1.58496	1.58496	1	1	0	0	0	1	3.32193	0	1	2	4.75489	1.58496	0
95	C1_Mononuclear macrophages	1	0	0	0	0	0	0	0	1	0	0	1.58496	1	1	3.45943	1	0	0	1	1	1.58496	0	1	1	1	0	0	1	1.58496	3.80735	0	1	0	3.70044	0	2
96	C2_Mature osteoclasts	1.58496	0	0	1	6.26679	0	2	0	0	0	0	0	0	1.58496	0	1	1	1.58496	0	0	1.58496	1	0	0	1	0	0	2	0	3.58496	0	0	5.72792	3.90689	0	1
97	C2_Mature osteoclasts	1.58496	0	0	1	5.83289	0	2.58496	0	1	0	1	1.58496	0	0	1.58496	1.58496	1.58496	2	0	0	3.32193	1	0	1	1	2.32193	0	1	1	3.32193	1.58496	0	5.45943	4	1	3
98	C1_Mononuclear macrophages	2	0	0	1	0	0	0	0	0	0	0	1.58496	0	0	0	0	0	0	0	0	1.58496	0	1.58496	0	1	0	0	1	1	3.70044	0	0	2.58496	3.90689	0	0
99	C1_Mononuclear macrophages	0	0	0	0	1	0	0	0	1	1	1	0	1	1	0	0	0	0	0	0	0	2	1.58496	1	1	0	0	0	1.58496	3.45943	0	1.58496	1.58496	4	1	1.58496
100	C1_Mononuclear macrophages	0	0	0	1	1	0	0	0	1.58496	0	1	1.58496	0	1	1	0	0	0	0	1	3.90689	1.58496	0	0	0	0	0	1.58496	1	3.16993	0	0	1.58496	4.24793	0	1
101	C1_Mononuclear macrophages	1	0	0	0	0	0	0	0	0	0	2	1	0	2	2.32193	0	2	0	1	0	1	1	1	2	1	0	0	1	2.32193	4.24793	0	2.32193	3.45943	4.16993	0	0
102	C1_Mononuclear macrophages	2	0	0	0	1	0	0	0	0	0	1.58496	1.58496	1	0	2	0	0	0	0	0	2	0	1	1	1.58496	0	0	0	1	3.58496	0	1	1.58496	3.70044	0	1
103	C1_Mononuclear macrophages	0	0	0	0	1.58496	0	0	0	0	0	1	0	0	0	0	0	0	0	0	0	1.58496	0	0	1	1	0	0	1	0	2.80735	0	0	1	1.58496	0	1
104	C1_Mononuclear macrophages	1.58496	0	0	0	1.58496	0	0	0	0	0	0	1.58496	2	1	2.58496	0	1	0	0	1	0	0	1.58496	1.58496	0	0	0	0	0	3.45943	0	1.58496	0	4.08746	0	0
105	C2_Mature osteoclasts	2	0	0	1.58496	6.37504	0	2	2.32193	0	0	0	0	0	1.58496	1	2	0	3.58496	0	0	2.32193	2	1	0	1.58496	0	0	2.32193	0	3.90689	0	1	6.26679	5.39232	0	0
106	C1_Mononuclear macrophages	1	0	0	0	2	0	0	0	0	0	1	1	0	0	0	0	0	0	0	0	1	1.58496	0	1.58496	0	0	0	0	1.58496	2.80735	0	0	2.58496	3.70044	1	0
107	C1_Mononuclear macrophages	1.58496	0	0	0	0	0	0	0	1	0	1.58496	2.58496	3.58496	0	4.24793	0	0	0	0	0	1.58496	0	1	1.58496	0	1	0	0	2.32193	3.90689	0	1.58496	2.32193	3.90689	0	1.58496
108	C1_Mononuclear macrophages	0	0	0	1.58496	0	0	0	0	1.58496	0	0	1.58496	0	0	0	0	0	0	0	0	2	0	1	1	0	0	0	1	0	3.16993	1	1	0	3.45943	1	0
109	C1_Mononuclear macrophages	0	0	0	0	2.80735	0	0	0	0	0	1.58496	1.58496	1	0	2	0	0	0	1	0	1.58496	1.58496	1.58496	1	0	0	0	0	1	4.08746	0	0	2	3.32193	0	0
110	C1_Mononuclear macrophages	0	0	0	1	0	0	0	0	0	0	1	1	0	0	0	0	1	0	0	0	1.58496	1.58496	0	0	1	0	0	0	1.58496	3.58496	0	0	3.45943	2.58496	0	1
111	C2_Mature osteoclasts	1	0	0	1.58496	6.2854	0	1	0	0	0	1	1	0	0	1	1	1	2.32193	2.32193	0	0	1.58496	0	0	1	1	0	3	1	3.16993	1	0	6.97728	4.39232	0	3.45943
112	C1_Mononuclear macrophages	0	0	0	0	0	0	0	0	1.58496	0	0	1	1	0	0	0	0	0	0	1	1.58496	1	0	1	1	0	0	0	1	3.45943	1	1.58496	1	3.80735	0	0
113	C1_Mononuclear macrophages	0	0	0	1	2	0	0	0	0	0	0	0	0	0	0	0	0	0	0	0	0	0	2	1	1	0	0	1	1	2.58496	1	0	2.58496	2	0	0
114	C1_Mononuclear macrophages	0	0	0	1	0	0	0	0	0	0	0	0	0	0	0	0	0	0	0	1	2	1	1	2.32193	0	0	0	0	2.32193	2.80735	0	0	1.58496	4.45943	0	0
115	C1_Mononuclear macrophages	1	0	0	1.58496	1	0	0	0	0	0	0	1	1	0	0	0	0	0	0	0	2	2	1	2.58496	0	0	0	1.58496	1.58496	4	0	0	3.32193	3.58496	0	0
116	C1_Mononuclear macrophages	1	0	0	1.58496	1.58496	0	0	0	0	0	1.58496	1.58496	0	2.32193	0	0	0	0	0	0	2	1	0	1	0	0	0	0	2	3.80735	0	0	0	3.80735	0	1
117	C1_Mononuclear macrophages	0	0	1	1	0	0	0	0	1	0	0	2	1.58496	1	1	0	0	0	0	1	2.58496	1	0	1	0	0	0	1.58496	1	1.58496	0	1.58496	0	4	1	0
118	C2_Mature osteoclasts	2.58496	0	0	2.32193	7.02237	0	3	0	2	0	1.58496	0	0	0	1	1.58496	1	4.08746	1	0	1.58496	2	0	1	0	0	0	3.32193	1.58496	4.39232	2.58496	0	6.65821	4.64386	1	2.32193
119	C1_Mononuclear macrophages	1.58496	0	0	0	0	0	0	0	1	0	1	2.32193	2	2.58496	0	0	1	0	0	0	0	2	1.58496	1.58496	0	0	0	0	1	4.52356	0	1	0	3.58496	0	1
120	C1_Mononuclear macrophages	0	0	0	2.58496	1	0	0	0	1	0	1.58496	1	1	0	0	0	0	0	1	1	1	0	0	1.58496	1.58496	0	0	0	1.58496	3.58496	0	1.58496	0	4.08746	0	1.58496
121	C1_Mononuclear macrophages	1.58496	0	0	0	0	0	0	0	0	0	0	1	0	1	2.32193	0	1	0	0	0	1	1.58496	1	0	0	0	0	0	2.80735	3	0	0	0	3.45943	2	0
122	C3_Dysfunctional osteoclasts	0	0	0	0	0	0	0	0	0	0	0	0	0	0	0	0	0	0	0	0	1	0	0	0	0	0	0	0	0	0	0	0	0	3.70044	0	1.58496
123	C1_Mononuclear macrophages	2	0	0	1	2	0	0	4.39232	1	0	0	2.32193	0	0	0	0	0	0	0	1	2	1	0	1	1	0	0	0	1.58496	2.80735	0	2	3	4.39232	1.58496	1
124	C1_Mononuclear macrophages	0	0	0	0	0	0	0	3	1.58496	0	0	1.58496	0	1	2.58496	0	1	0	0	0	2	0	0	0	0	0	0	1	1	3.80735	0	1	1	2.80735	0	0
125	C1_Progenitor osteoclasts	0	0	0	0	0	0	0	1.58496	0	0	1	1	0	1	1	0	1	0	0	0	3.16993	0	1	0	0	0	0	1.58496	1	2.58496	1	0	1.58496	4.80735	1	1.58496
126	C1_Mononuclear macrophages	0	0	0	1	1.58496	0	0	0	1.58496	0	0	1.58496	0	0	1	0	0	0	1	0	2	1	0	0	0	0	0	0	2.32193	3.45943	0	0	2.80735	3.80735	0	1
127	C1_Mononuclear macrophages	0	0	0	0	0	0	0	0	1	0	2.58496	1	2	2.80735	2.58496	0	0	0	0	0	1	2	0	2	0	0	0	0	2.58496	3.45943	0	1	1.58496	3.45943	0	0
128	C1_Mononuclear macrophages	0	0	0	0	0	0	0	0	0	0	0	2	0	0	3	0	0	0	0	1.58496	2.32193	1	1	1	0	0	0	0	1	3.70044	0	1	1.58496	4.64386	0	0
129	C3_Dysfunctional osteoclasts	0	0	0	0	0	0	0	0	0	0	0	0	0	0	0	0	0	0	0	0	2	1	1	0	0	0	0	2	0	0	0	0	1	3	0	0
130	C1_Mononuclear macrophages	2.32193	0	0	0	1	0	0	0	0	0	1.58496	1	0	2.80735	2.32193	1	0	0	0	1	2	2	0	2	1	0	0	2	2.32193	3.80735	0	1	2.32193	4.32193	0	1
131	C1_Mononuclear macrophages	2	0	0	0	1.58496	0	0	0	1	0	1	2	1.58496	1	0	0	0	0	0	0	1	2.32193	0	2.32193	1	0	0	1.58496	2.32193	4.64386	0	2	3	3.16993	0	0
132	C1_Mononuclear macrophages	0	0	0	0	0	0	0	0	0	0	0	1	0	0	1.58496	0	0	0	0	0	0	0	0	0	1	0	0	0	0	2.32193	1	1	2	2.32193	0	0
133	C1_Mononuclear macrophages	1	0	0	0	1	0	0	0	0	1	1.58496	1.58496	0	0	2	0	0	0	0	0	1	1	0	2.32193	0	0	0	0	1	3.80735	0	2.32193	2	3	0	0
134	C1_Mononuclear macrophages	0	0	0	0	0	0	0	0	0	0	0	0	2	1	0	0	0	0	0	0	1	2	0	2	0	0	0	1	0	3.80735	1	0	1	3.58496	1	0
135	C1_Mononuclear macrophages	1	0	0	0	1	0	0	0	0	0	1	1.58496	0	1	0	0	0	0	0	0	2	1	1	0	0	0	0	2.32193	2.32193	2.58496	0	1	2.32193	3.90689	0	1
136	C1_Mononuclear macrophages	1	0	0	0	0	0	0	1	0	0	0	1	0	0	1.58496	0	0	0	0	0	2.32193	0	0	0	1	0	0	0	0	3.58496	0	1	1.58496	4.45943	0	0
137	C1_Mononuclear macrophages	1.58496	0	0	0	0	0	0	0	0	0	1	0	0	3.58496	3.16993	0	0	0	0	1	2	1.58496	1	1	0	0	0	0	0	2.32193	0	1.58496	2.58496	3.32193	0	1.58496
138	C1_Mononuclear macrophages	1	0	0	0	0	0	0	0	0	0	0	1	0	2	2.58496	0	0	0	0	0	1	1	1	0	0	0	0	1	0	3.70044	0	1.58496	3.32193	3.90689	1	1
139	C2_Mature osteoclasts	1	0	0	2	5.39232	0	1.58496	0	0	0	0	1.58496	1	0	1.58496	1.58496	0	2.32193	1	0	2.80735	2.58496	0	1	1.58496	0	0	2	1	4	0	1	5.04439	4.08746	1	1
140	C1_Mononuclear macrophages	1.58496	0	0	1	0	0	0	0	0	0	1	1.58496	0	2	1	0	1	0	0	0	1	1	1	1	0	0	0	1	2	3.32193	1	1	4	3.32193	0	1.58496
141	C1_Progenitor osteoclasts	0	0	0	2	1	0	0	3	0	0	2	1.58496	1.58496	0	0	0	0	0	1	0	2.80735	0	1	1	1	0	0	1.58496	0	3	0	2	2.32193	6.10852	1	2.80735
142	C1_Mononuclear macrophages	1	0	0	0	2	0	0	0	1.58496	1	1	1	0	0	3.32193	0	0	0	0	0	2	2	0	0	0	1	0	1	0	3.45943	0	1	2	4.32193	1	0
143	C1_Mononuclear macrophages	0	0	0	1.58496	0	0	0	4.75489	0	0	0	2	1.58496	0	1	0	0	0	0	0	1	1	0	1.58496	0	0	0	0	1	3	0	0	1.58496	3.32193	1	1
144	C1_Mononuclear macrophages	1	0	0	0	2.32193	0	0	0	0	0	0	0	2	0	0	0	0	0	0	1	1	0	0	1	0	0	0	0	2.32193	3.58496	1	0	2.32193	3.45943	0	1
145	C1_Mononuclear macrophages	1	0	1	0	0	0	0	3.80735	0	0	0	0	0	0	1	0	0	0	0	1	1	1.58496	0	0	1	0	0	0	1.58496	3.70044	0	1	2.32193	3.16993	0	0
146	C1_Mononuclear macrophages	0	0	0	1	0	0	0	0	1	0	0	1	0	1	0	1	0	0	0	0	1.58496	0	1	1	0	0	0	1	0	3	0	0	1.58496	3.70044	0	1
147	C1_Mononuclear macrophages	1	0	0	0	0	0	0	0	0	1	0	1	0	1	1.58496	0	0	0	0	0	1.58496	0	0	1	0	0	0	0	0	3	0	0	2	4.08746	0	0
148	C1_Progenitor osteoclasts	0	0	0	1.58496	0	0	0	0	2.32193	0	1	0	0	0	1	0	0	0	0	0	2	1	0	1	1	0	0	0	1	2	0	0	0	3.90689	0	0
149	C3_Dysfunctional osteoclasts	0	0	0	0	0	0	0	0	0	0	0	0	0	0	0	0	0	0	0	0	0	0	0	0	0	0	0	0	0	0	0	0	0	2.80735	0	0
150	C1_Mononuclear macrophages	1	0	0	1	0	1	0	0	1	0	2.58496	1	1	0	2	0	1	0	0	0	2	2.58496	0	0	1.58496	0	0	1.58496	2.32193	4.75489	0	1.58496	3.32193	5.35755	0	0
151	C1_Mononuclear macrophages	0	0	0	0	0	0	0	0	0	0	0	0	0	0	0	0	0	0	0	0	1	0	1	1	0	0	0	0	0	2.58496	0	0	1.58496	2.80735	0	1
152	C1_Mononuclear macrophages	1	0	0	1	2	0	0	0	1.58496	0	1.58496	2.58496	1	1	2.32193	0	1.58496	0	0	0	2	1	1	1.58496	0	0	0	1.58496	1.58496	4.24793	0	2	3.70044	4.80735	1	0
153	C1_Mononuclear macrophages	1	0	0	0	0	0	0	0	1.58496	0	1	1	0	0	0	0	0	0	0	1	1.58496	0	0	1	1	0	0	0	1	4	0	0	2	4	0	2.32193
154	C1_Mononuclear macrophages	2.58496	0	0	0	1	0	0	0	1	0	1	1	0	1.58496	2	0	0	0	0	0	2.32193	1.58496	1	1	1	0	0	0	1	4	1	1.58496	3	4.16993	0	1
155	C2_Mature osteoclasts	2	0	2.80735	1	4.9542	0	2.32193	0	1	0	0	1	0	1	2	0	0	2.58496	0	0	1	1.58496	1	0	1	0	0	3	1	4	1.58496	1	4.90689	5.2854	1	2.58496
156	C1_Mononuclear macrophages	1.58496	0	0	0	1.58496	0	0	0	0	0	1	1.58496	0	1	0	0	0	0	1	1	1	2.32193	0	1	0	0	0	0	0	3.32193	0	0	1	4.39232	0	0
157	C1_Progenitor osteoclasts	2.58496	0	0	2.58496	0	1	0	0	1	0	2.32193	1	0	1.58496	1	0	0	0	0	1.58496	3.90689	1.58496	0	0	1	0	0	1	1.58496	3.90689	1.58496	0	4.16993	6.16993	1.58496	1
158	C1_Mononuclear macrophages	0	0	0	0	0	0	0	0	0	0	0	1	0	0	0	0	0	0	0	0	2	1	0	1.58496	1	0	0	1	2	2.80735	0	0	0	3.80735	0	0
159	C1_Mononuclear macrophages	1	0	0	1	2.32193	0	0	0	0	0	0	2	1	2	2	0	0	0	0	0	3	1	0	1.58496	1.58496	0	0	1	1	3.90689	0	0	3.32193	4.75489	0	0
160	C1_Mononuclear macrophages	2.32193	0	0	0	0	0	0	0	0	0	1.58496	1	0	2.80735	1.58496	0	1	0	0	0	2.32193	1.58496	0	0	0	0	0	0	1	3.80735	0	1.58496	2.32193	4.16993	1	0
161	C1_Mononuclear macrophages	0	0	0	1	1.58496	0	0	0	1	0	0	0	1.58496	0	0	0	0	0	0	0	1	2	0	1	0	0	0	0	0	3.45943	0	1	2.32193	4.08746	0	0
162	C1_Mononuclear macrophages	0	0	0	1	1	0	0	4.08746	1	0	1	1.58496	0	1.58496	0	0	0	0	0	1	3.32193	2.58496	0	2	0	0	0	2.58496	2.58496	4.64386	0	1.58496	3.32193	5	2	1.58496
163	C2_Mature osteoclasts	1.58496	0	0	1	6.50779	0	1.58496	0	0	0	1	1	0	1	0	0	0	2.58496	0	0	2.32193	1	0	0	1	0	0	3	0	4.45943	1	1	6.58496	3.70044	0	2.32193
164	C1_Mononuclear macrophages	1	0	0	1	0	0	0	0	0	0	0	1	1	0	0	0	1	0	0	1	1	0	0	1.58496	1	0	0	0	1	3	0	1	0	3.90689	0	1
165	C1_Mononuclear macrophages	1	0	0	0	1	0	0	0	1.58496	0	0	1.58496	0	0	2.58496	0	0	0	0	0	1	1	0	0	0	0	0	0	2	2.58496	0	0	2	3.58496	1	1
166	C1_Mononuclear macrophages	1	0	0	0	0	1	0	0	0	0	1	0	1	0	3.16993	0	0	0	0	0	2.80735	0	0	0	0	0	0	1	0	3.32193	0	0	1	3.70044	0	0
167	C1_Mononuclear macrophages	0	0	0	0	1	0	0	0	0	0	0	0	0	0	0	0	0	0	0	0	1.58496	1	0	1.58496	1	0	0	0	1	3.16993	0	0	2.32193	4	0	1
168	C3_Dysfunctional osteoclasts	1	0	1.58496	0	0	0	0	0	0	0	0	0	0	0	1	0	0	0	1	0	2	0	0	0	0	0	0	1	0	0	0	0	0	3	0	0
169	C1_Mononuclear macrophages	1	0	0	0	1.58496	0	0	0	1	0	1	1	0	1	1.58496	0	1	0	0	0	0	1.58496	1	0	0	0	0	1.58496	1.58496	3.90689	0	0	1.58496	3.90689	0	0
170	C1_Mononuclear macrophages	1	0	0	0	0	0	0	0	1	0	1.58496	1.58496	0	0	0	0	0	0	0	1	1	1	0	0	0	0	0	0	1.58496	3.80735	0	0	1.58496	3.45943	0	0
171	C1_Mononuclear macrophages	0	0	0	0	1	0	0	3	0	0	0	0	0	0	0	0	0	0	0	0	0	1	1	1	0	0	0	0	1	3.16993	0	0	1.58496	3.90689	0	0
172	C1_Mononuclear macrophages	1	0	0	2	0	0	0	0	0	0	2.58496	1.58496	1	1	1.58496	0	0	0	0	0	2	1.58496	0	1	1	0	0	1	1.58496	2.58496	1	0	0	3.45943	0	0
173	C1_Mononuclear macrophages	1	0	0	0	0	0	0	0	1.58496	0	0	1.58496	1	1.58496	1.58496	0	0	0	0	1.58496	1	1	0	1.58496	0	0	0	1	2	4.39232	0	0	0	4.75489	1	0
174	C1_Mononuclear macrophages	0	0	0	0	1	0	0	0	0	0	1.58496	0	0	1.58496	0	0	0	0	0	0	0	0	0	1	0	0	0	0	1	1.58496	0	0	0	0	0	0
175	C1_Progenitor osteoclasts	0	0	0	1	1	0	0	0	0	0	1.58496	0	1.58496	3	1	0	0	0	0	0	2	1	0	0	0	0	0	2	1	3	0	0	0	4.32193	0	1
176	C2_Mononuclear macrophages	1	0	1.58496	0	3	0	0	0	0	0	0	0	0	1	1.58496	0	0	0	0	0	2	0	0	1	0	0	0	0	0	3.45943	0	1	1	4	0	0
177	C1_Mononuclear macrophages	1.58496	0	0	2	0	0	0	0	1	0	0	0	0	0	0	1	0	0	0	0	1	1	1	1	1	0	0	0	2	3	0	2	1	3.45943	0	1
178	C2_Mononuclear macrophages	0	0	0	1	1	0	0	4.16993	0	0	1	0	1.58496	0	0	0	0	0	0	0	1	2.80735	1	1.58496	0	0	0	1	1.58496	4.24793	0	0	3	4.24793	0	0
179	C1_Mononuclear macrophages	1.58496	0	0	0	0	0	0	0	0	0	1.58496	0	0	1	0	0	0	0	0	0	2.58496	2	1.58496	2	1.58496	0	0	0	2	4.52356	0	1	2	3.16993	0	1
180	C2_Mature osteoclasts	0	0	0	0	5.61471	0	0	0	0	0	0	0	0	0	0	0	0	2	1	0	1	1.58496	0	0	0	0	0	2.32193	0	3.58496	0	0	6.14975	3.58496	1	1.58496
181	C1_Mononuclear macrophages	0	0	0	1.58496	0	0	0	0	0	0	0	1	0	0	0	0	0	0	0	0	0	2	0	1.58496	1.58496	0	0	2.32193	2.32193	4.85798	0	0	3	4	0	1
182	C1_Mononuclear macrophages	1.58496	0	0	0	0	1	0	0	0	0	1.58496	2	0	2	2.32193	0	0	0	0	0	1.58496	1.58496	0	1	0	0	0	1	2	3.80735	0	0	1	4	0	0
183	C1_Mononuclear macrophages	1	0	0	1	3.32193	0	0	1	1	0	2.32193	3	1	1	0	0	0	0	0	0	3.32193	2	1	1.58496	0	0	0	1	2.32193	4.75489	0	2	3.70044	4	0	1.58496
184	C1_Mononuclear macrophages	1.58496	0	0	0	1.58496	0	0	0	0	0	0	3	0	0	0	0	0	0	0	1.58496	1.58496	1	1	1	1.58496	0	0	1.58496	1	4.58496	1	1.58496	1	4.24793	1	0
185	C1_Mononuclear macrophages	0	0	0	0	1	0	0	0	0	0	0	0	0	1	0	0	0	0	0	1	1.58496	1	0	1	0	0	0	0	1	3	0	1.58496	1.58496	3.45943	0	0
186	C1_Mononuclear macrophages	1.58496	0	0	0	0	0	0	0	0	0	1	0	1	0	0	0	0	0	0	1	1.58496	1	0	1	0	0	0	0	0	2.32193	0	0	2	2	0	1
187	C3_Dysfunctional osteoclasts	1	0	0	0	1	0	0	0	0	0	1	0	0	0	0	0	0	0	0	0	1	0	1	0	0	0	0	0	0	1.58496	0	0	1	4	1.58496	0
188	C1_Mononuclear macrophages	0	0	0	1	1.58496	0	0	0	0	0	0	1	0	0	0	0	0	0	0	0	2	1.58496	0	2.58496	1	0	0	0	1.58496	3.32193	1	1.58496	1	4.08746	0	0
189	C1_Mononuclear macrophages	0	0	0	0	0	0	0	0	1	0	0	0	1	2	1	0	0	0	0	0	1	2	0	0	1	0	0	0	2	3.58496	0	0	2.58496	4.32193	0	1.58496
190	C1_Progenitor osteoclasts	0	0	0	0	0	0	0	0	1	0	0	0	1	0	0	0	0	0	0	0	1.58496	1	0	1	0	0	0	0	0	0	0	0	0	2.58496	1	1
191	C1_Progenitor osteoclasts	1.58496	0	0	0	0	0	0	0	0	0	0	1	1.58496	2.32193	2.58496	0	0	0	0	0	2.58496	0	2	0	1	0	0	0	1	4.24793	0	0	1	5.35755	0	1.58496
192	C2_Mononuclear macrophages	0	1	0	0	0	0	1	0	2.32193	0	2.32193	0	0	1	1	0	0	0	0	0	1.58496	0	1	0	0	0	0	0	1.58496	3.16993	0	0	1	4.85798	0	0
193	C1_Mononuclear macrophages	1.58496	0	0	0	1	0	0	0	0	0	0	2.32193	0	0	0	0	0	0	0	0	2.32193	0	1	1	1	0	0	1	1	4.08746	0	0	1	4	1	0
194	C1_Mononuclear macrophages	1.58496	0	0	1	0	0	0	0	1	0	2.80735	1	0	1	3.32193	0	1	0	0	0	2	1	1	2	1.58496	0	0	1	2.80735	4.16993	0	1.58496	2.32193	4.58496	1	2
195	C1_Mononuclear macrophages	1.58496	0	0	1	0	0	0	0	0	0	0	0	0	0	1.58496	0	0	0	0	0	1.58496	0	0	0	0	0	0	1.58496	1	3.70044	0	0	1	4.24793	1	0
196	C2_Mononuclear macrophages	0	0	0	0	0	0	0	0	0	0	0	0	0	0	0	0	0	0	0	0	1.58496	0	0	0	0	0	0	1.58496	0	2.32193	1	1.58496	0	4.16993	0	0
197	C1_Mononuclear macrophages	1	0	0	0	2	0	0	2	2	0	1	1.58496	2.32193	0	1.58496	0	0	0	0	1	2.80735	1.58496	1	0	1	0	0	1.58496	3	3.90689	0	0	1.58496	4.39232	0	0
198	C2_Mononuclear macrophages	0	0	0	1.58496	2	0	0	0	0	0	0	1	2	2	3	0	0	0	0	0	1.58496	1	1.58496	0	1.58496	0	1	1.58496	0	3.90689	2	1	2	4.32193	0	1
199	C1_Mononuclear macrophages	1	0	0	0	0	0	0	0	0	0	0	1.58496	0	2	1	0	0	0	0	0	1	1	0	0	0	0	0	0	1.58496	3	0	0	1.58496	3	0	1
200	C1_Mononuclear macrophages	1	0	0	0	0	0	0	1	0	0	0	1	0	2.58496	0	0	0	0	0	0	2	0	0	1	1.58496	0	0	1	1.58496	4.24793	0	1	2.58496	3.80735	0	0
201	C1_Mononuclear macrophages	1	0	0	1	1.58496	0	0	5.39232	0	1	0	1.58496	0	0	0	0	0	0	0	0	1	1	0	1	0	0	0	0	1.58496	3.45943	0	1	3	3.58496	0	0
202	C1_Mononuclear macrophages	1	0	0	0	0	0	0	0	0	0	0	1	0	1.58496	1.58496	0	0	0	0	0	0	1.58496	1.58496	2	0	0	0	1	0	3.45943	0	1.58496	0	3	1.58496	0
203	C1_Mononuclear macrophages	1.58496	0	0	1	0	0	0	0	1	0	1	0	2	2.32193	2.80735	0	0	0	0	1	2	1.58496	0	1.58496	1	0	0	0	1.58496	3.45943	1.58496	1.58496	2	3.90689	1	0
204	C1_Mononuclear macrophages	0	0	0	1.58496	0	0	0	0	0	0	2.80735	0	0	0	1	0	0	0	0	0	2.58496	2	1	1	0	0	0	0	1.58496	3.45943	1	1.58496	1	3.70044	0	1
205	C1_Mononuclear macrophages	1.58496	0	0	0	1.58496	0	0	0	0	0	0	2.32193	0	0	0	0	0	0	0	0	1	1	0	1	0	0	0	2	1	3	0	1	3.80735	3.45943	0	1
206	C1_Mononuclear macrophages	1	0	0	0	0	0	0	0	2.32193	0	2	1	0	0	1.58496	0	1	0	0	1	1	1	1.58496	2.32193	1.58496	0	0	0	0	4.08746	0	1.58496	2.58496	3.45943	0	1.58496
207	C1_Mononuclear macrophages	0	0	0	0	0	0	0	0	0	0	1	1.58496	1.58496	1	0	0	0	0	0	1	0	1.58496	0	0	0	0	0	1	1	2.80735	0	1.58496	2.32193	4.24793	0	0
208	C1_Mononuclear macrophages	0	0	0	0	1.58496	0	0	0	1	0	1	1	0	1	2	0	0	0	0	0	2	1	0	2.80735	0	0	0	0	2	3.80735	0	1	2	3	0	1
209	C1_Mononuclear macrophages	0	0	0	1	2	1	0	0	0	0	1.58496	1	0	2	3.58496	0	0	0	0	0	2.32193	0	0	1.58496	1	0	0	1.58496	2	3.58496	1	0	2.32193	4.32193	0	1
210	C1_Mononuclear macrophages	0	1	0	0	0	0	0	0	1	0	0	0	2	1.58496	0	0	0	0	0	0	2.80735	1.58496	0	1	0	0	0	1	2	4.08746	0	0	2.80735	4.52356	0	0
211	C1_Mononuclear macrophages	1.58496	0	1.58496	1.58496	1	0	0	0	1	0	0	0	1	0	2.32193	0	0	0	0	1	1	1	0	1	2	0	0	0	1	3	0	1	2.32193	3.16993	0	0
212	C2_Mature osteoclasts	2.32193	0	1	1	6.39232	0	1.58496	0	1.58496	0	0	0	0	1	0	1.58496	0	3.16993	1	1	1.58496	2	1	1	1	0	1	2	1.58496	4.58496	1	1.58496	6.02237	3.90689	0	2.80735
213	C1_Mononuclear macrophages	1	0	0	0	1.58496	0	0	0	0	0	0	1	0	1.58496	2.80735	0	0	0	1	0	2	1.58496	1	1	0	0	0	1	1	3.58496	0	0	1.58496	3.45943	0	1.58496
214	C1_Mononuclear macrophages	0	0	0	0	0	1	0	0	0	0	2.58496	1	0	0	1	0	0	0	0	0	2	2	1	1	1	0	0	0	0	3.32193	0	0	1	4.90689	0	0
215	C1_Mononuclear macrophages	2	0	0	0	0	0	0	0	0	0	0	0	0	0	0	0	1	0	0	1	1	0	0	1	0	0	1	0	1.58496	2.32193	0	1.58496	1.58496	3	1	0
216	C1_Mononuclear macrophages	1.58496	0	0	0	0	0	0	0	1.58496	0	0	1	0	0	3.32193	0	0	0	0	0	2	1.58496	0	1	1	0	0	2	2	3.58496	0	0	2.32193	3.16993	0	1
217	C1_Mononuclear macrophages	0	0	0	0	0	0	0	0	0	0	1.58496	2	0	0	1	0	0	0	0	1	2.32193	1	1	1.58496	1.58496	0	0	0	1	3.80735	0	1.58496	1.58496	3.70044	0	1
218	C1_Progenitor osteoclasts	0	0	0	0	0	0	0	0	0	0	0	0	0	0	0	0	0	0	0	0	1	0	0	0	0	0	0	0	0	1	0	0	0	4.39232	0	1
219	C1_Mononuclear macrophages	0	0	0	0	0	0	0	1	1	0	1	1	0	0	0	0	0	0	0	0	0	1	0	0	0	0	0	0	0	0	0	1.58496	0	0	0	0
220	C1_Mononuclear macrophages	0	0	0	0	0	0	0	0	2	0	0	0	1.58496	3.16993	0	0	0	0	0	1	0	1	1	1.58496	1	0	0	0	3.16993	3.80735	1	0	2.32193	3.58496	0	0
221	C1_Mononuclear macrophages	0	0	0	0	1	0	0	1	1.58496	0	1	1	1.58496	0	1	0	1	0	0	0	2	1	1	3	1.58496	0	0	1	1.58496	3.45943	0	0	2	5.61471	0	0
222	C1_Progenitor osteoclasts	1	0	0	0	0	0	0	0	1	0	1	0	0	1	1.58496	0	0	0	1	0	2.32193	0	1	0	1	0	0	0	1	1.58496	0	0	0	1.58496	0	0
223	C1_Mononuclear macrophages	0	0	0	0	0	0	0	0	1	0	0	2.32193	1	2.32193	2.80735	0	0	0	0	0	1	2.32193	0	0	0	0	0	0	0	3.70044	0	0	1	3.58496	0	1
224	C1_Mononuclear macrophages	1	0	0	0	1	0	0	0	0	0	0	2.58496	0	1.58496	0	0	1	0	0	0	1	1	0	0	0	0	0	1	0	2.32193	1	1.58496	1	3.80735	0	2.32193
225	C1_Mononuclear macrophages	1	0	0	1	1	0	0	3.90689	0	0	1	2	0	1	1.58496	0	0	0	0	0	2.80735	1.58496	1	1	0	0	0	1	1.58496	3.45943	0	1.58496	2.58496	4.24793	1	0
226	C1_Mononuclear macrophages	2	0	0	1	1	0	0	0	0	0	1	0	0	2	0	0	0	0	0	1	0	1.58496	0	0	0	0	0	0	0	3.16993	1	1	1	3.16993	0	0
227	C1_Mononuclear macrophages	2	0	0	0	1	0	0	0	0	0	0	1	0	2.32193	0	0	0	0	0	0	1	2	1	2.80735	0	0	0	1.58496	2.32193	3.90689	0	1.58496	2.58496	4.58496	0	0
228	C1_Mononuclear macrophages	1.58496	0	0	0	0	0	0	0	0	0	0	0	2.32193	1	0	0	0	0	0	0	0	1	1	1	1	0	0	1	0	3.70044	0	0	0	2	0	1.58496
229	C1_Mononuclear macrophages	1	0	0	0	0	0	0	0	0	1	1	1	0	1.58496	1.58496	0	0	0	0	0	2	1	1.58496	1.58496	0	0	0	0	1.58496	3.32193	0	1	1	2.80735	0	0
230	C1_Progenitor osteoclasts	1.58496	0	0	0	0	0	0	0	1	0	1	0	0	1.58496	0	0	0	1	0	0	0	1	0	1	0	0	0	0	0	2	0	0	0	2.32193	1.58496	0
231	C2_Mononuclear macrophages	1.58496	0	0	1	0	0	0	0	0	0	1.58496	0	1.58496	0	1.58496	0	0	0	0	0	2.32193	0	1	1	1	0	0	1	0	2.58496	0	1	2	5.16993	1	2.32193
232	C2_Mature osteoclasts	2.58496	0	1.58496	2	5.39232	0	2.58496	0	2	0	0	0	0	0	0	0	0	2	1	0	2.32193	1	0	0	1.58496	0	0	1	1	4.45943	1.58496	0	4.9542	4.70044	2.32193	2.32193
233	C1_Mononuclear macrophages	1	0	0	0	1.58496	0	0	0	2	1	1	0	0	1.58496	2	0	0	0	0	0	1.58496	1.58496	1	1	1	0	0	1	1	3.70044	0	1	1	4.64386	0	0
234	C1_Mononuclear macrophages	2	0	0	0	2	0	0	0	1	0	0	0	0	0	2	0	0	0	0	0	1.58496	2	0	0	0	0	0	0	1.58496	3.32193	0	1	2.32193	3.16993	0	1.58496
235	C1_Mononuclear macrophages	0	0	0	0	0	0	0	0	1.58496	0	1	2	1	0	1.58496	0	0	0	0	0	1.58496	0	1	1.58496	0	0	0	1	1.58496	3.16993	0	0	2.32193	2.80735	0	1.58496
236	C1_Mononuclear macrophages	1.58496	0	0	0	1	0	0	0	0	0	1	1	1	0	0	0	0	0	0	1	2.32193	0	2.32193	0	1	0	0	1.58496	0	3.16993	0	1	2.32193	3.58496	0	2
237	C1_Progenitor osteoclasts	0	0	0	0	0	0	0	0	0	0	1.58496	0	0	0	1.58496	0	0	0	0	0	2	0	0	0	0	0	0	0	0	1	0	0	0	0	0	1
238	C1_Mononuclear macrophages	1.58496	0	0	1	2.32193	0	0	0	0	1	2	2.32193	0	2.32193	2	0	1	0	1	0	2	1	1	1.58496	1	0	0	0	1.58496	3.58496	0	0	2	3	0	1
239	C1_Mononuclear macrophages	0	0	0	0	0	0	0	1	0	0	1	1	0	1	1	0	0	0	0	1	0	1	0	0	1	0	0	2	1.58496	3.32193	0	0	0	2.80735	0	1
240	C1_Mononuclear macrophages	0	0	0	1	1	0	0	0	0	0	0	2.32193	1.58496	1.58496	1.58496	0	0	0	0	1	1.58496	0	1	3.32193	1	0	0	2.32193	2.80735	4.39232	0	1	3.16993	3.80735	1.58496	2
241	C1_Mononuclear macrophages	0	0	0	0	0	0	0	0	0	0	1.58496	3.32193	0	1	3.32193	0	0	0	0	1	2	1	0	1.58496	1	0	0	0	1	4.24793	0	1	2.80735	4.08746	0	1.58496
242	C1_Mononuclear macrophages	2	0	0	0	2	0	0	0	0	0	0	1	1	0	1	0	1.58496	1	0	0	0	2.32193	0	0	0	0	0	1	1.58496	4.52356	0	1.58496	3.32193	4.80735	0	1
243	C2_Mononuclear macrophages	1	0	0	0	1.58496	0	0	0	1	0	1.58496	0	0	1	2.58496	0	0	0	1	0	3.32193	1	0	1	0	0	0	1	1.58496	3.70044	2	2	1	5.04439	1	0
244	C1_Mononuclear macrophages	2.58496	0	0	1	0	0	0	0	2	0	2	2	0	0	0	0	0	0	0	0	1.58496	1	1	2.32193	0	0	0	2	2	4.16993	0	1.58496	2.58496	4.16993	1	1
245	C1_Mononuclear macrophages	1	0	0	0	1	0	0	0	0	0	0	1	0	0	1.58496	0	0	0	0	1	2	0	0	1	0	0	0	1	0	2.32193	0	0	1	3	1	0
246	C1_Mononuclear macrophages	1	0	0	0	0	0	0	0	0	0	1	1	0	2	1.58496	0	1	0	0	0	3.70044	0	0	1	0	0	0	0	0	1	0	0	2	2.58496	0	0
247	C2_Mature osteoclasts	2.32193	0	0	1.58496	6.06609	0	0	0	1	0	1.58496	0	0	0	0	0	0	0	0	0	1	2.32193	1	0	0	0	0	3.32193	1	4.32193	0	1	6.65821	5.08746	0	1.58496
248	C1_Progenitor osteoclasts	0	0	0	0	2.80735	0	0	0	1.58496	0	1	1.58496	0	0	0	0	1	0	0	0	3	1	1	1.58496	1	0	0	1	1.58496	3	0	0	2.80735	4.52356	1	1
249	C1_Mononuclear macrophages	1	0	0	0	0	0	0	0	0	0	0	1.58496	0	0	1	0	0	0	0	0	1	0	0	0	0	0	0	0	0	3.32193	0	0	1	2.58496	1	0
250	C1_Mononuclear macrophages	0	0	0	0	1	0	0	0	0	0	1	1	0	2	2.58496	0	0	0	0	0	2.32193	0	0	2	1	0	0	0	2.58496	3.16993	0	0	1	3.70044	0	1
251	C3_Dysfunctional osteoclasts	1	0	0	0	6.42626	0	0	0	0	0	2	0	0	0	0	0	0	2	0	0	1.58496	1.58496	0	0	0	0	0	1	0	4.08746	0	0	6.2854	6.02237	1	1.58496
252	C1_Progenitor osteoclasts	0	0	0	1.58496	1.58496	0	0	0	0	0	2.80735	1	1.58496	0	0	0	0	0	1	0	3.90689	0	1	0	0	0	0	2	0	2.58496	0	0	1.58496	5.04439	1	1.58496
253	C1_Mononuclear macrophages	1	0	0	1	0	0	0	0	0	0	0	1	1	2	2	0	0	0	0	0	1	1	0	1.58496	0	1	0	1	0	3	0	0	1.58496	3.32193	0	1
254	C1_Mononuclear macrophages	1	0	0	0	1	0	0	0	1	0	0	2	0	0	0	0	1.58496	0	0	1	1	1	1	0	1	0	0	0	2	3.58496	0	2	2	3.80735	0	1.58496
255	C1_Mononuclear macrophages	0	0	0	1.58496	0	0	0	0	1	0	0	0	0	1	1.58496	0	0	0	0	0	2	1.58496	1	0	0	0	0	1	1	2	0	1	1	2.32193	0	0
256	C1_Progenitor osteoclasts	0	0	0	0	0	1	0	0	0	0	0	0	0	0	0	1	0	0	1	0	2	0	1	0	0	2.58496	1.58496	1	0	0	0	0	0	3.80735	0	0
257	C1_Progenitor osteoclasts	0	0	0	0	0	0	0	0	1	0	1	2	0	0	1	0	0	0	0	0	2	1	0	1	0	0	0	0	1.58496	1.58496	0	1	0	4.16993	1.58496	1.58496
258	C2_Mature osteoclasts	2.80735	0	0	1.58496	6.74147	0	2	0	1	1	2	1	0	1	1	0	0	1	1	0	2.80735	2	1	1.58496	0	0	0	2.58496	1	3.32193	1.58496	1.58496	6.53916	4.24793	1	2
259	C1_Mononuclear macrophages	0	0	0	1.58496	0	0	0	3.80735	0	0	1.58496	1	0	3.16993	2.58496	0	0	0	0	1	1.58496	0	0	2.32193	0	0	0	0	1.58496	3.45943	1	1.58496	1	3.16993	0	0
260	C1_Progenitor osteoclasts	1	0	0	0	0	0	0	0	0	0	0	0	1	2.32193	0	0	0	0	0	0	1.58496	0	1	0	0	0	0	1	1	2.32193	0	0	0	1	1	0
261	C3_Dysfunctional osteoclasts	0	0	0	1	1	0	0	0	0	0	0	0	0	0	0	0	0	0	0	0	0	0	0	0	0	0	0	0	0	0	0	1	0	2.58496	0	0
262	C1_Mononuclear macrophages	0	0	0	0	0	0	0	0	1.58496	0	1	1	1.58496	0	2.58496	0	0	0	0	0	1	0	0	1	0	0	0	0	1	2.80735	0	0	1	3.45943	0	1
263	C1_Mononuclear macrophages	1.58496	0	0	0	1	0	0	0	1	0	0	1.58496	1	0	2	0	0	0	0	0	0	1.58496	0	2	0	0	0	0	2	3.45943	0	2	0	3.80735	0	0
264	C1_Mononuclear macrophages	0	0	0	1	0	0	0	0	0	0	0	2	0	1	1	0	0	0	0	1	0	0	0	0	1.58496	0	0	1	0	2.58496	0	1	1.58496	3.45943	0	1.58496
265	C1_Mononuclear macrophages	0	0	0	1	0	0	0	0	0	0	0	1	0	0	3.45943	0	0	0	0	1	0	1	0	0	1	0	0	0	0	4.16993	0	0	3.58496	3.45943	0	0
266	C2_Mature osteoclasts	1	0	0	0	6.35755	0	0	0	0	0	0	0	0	0	2	0	0	1	0	0	1.58496	1.58496	0	0	1.58496	0	0	3	1.58496	3	0	1	4.85798	4.70044	1.58496	1
267	C1_Mononuclear macrophages	1	0	0	1	1	0	0	0	1.58496	0	1	2.32193	0	0	0	0	0	0	0	0	2.80735	0	1.58496	2	2	0	0	1	1	3.70044	1	1.58496	2.32193	5.32193	0	1
268	C1_Mononuclear macrophages	0	0	1	0	0	0	0	0	1.58496	0	1	0	0	2.58496	1.58496	0	0	0	1	0	3.70044	1.58496	0	1	0	0	0	1.58496	0	4.16993	1.58496	0	2.58496	5.72792	2	1.58496
269	C2_Mature osteoclasts	1.58496	0	1	2.32193	6.42626	0	1.58496	0	1.58496	0	0	1	0	2.80735	0	2	0	2.80735	1	0	1	2	0	1.58496	0	0	0	3.16993	1	4.85798	2.32193	1	6.20945	4.85798	2	2
270	C1_Mononuclear macrophages	0	0	0	1	0	0	0	0	0	0	0	2.80735	1	0	1	0	0	0	0	1	2	1.58496	0	1	1	0	0	1	1	3.80735	1	0	2	4.90689	1.58496	1
271	C2_Mononuclear macrophages	1.58496	0	0	0	0	1	0	0	1.58496	0	0	2	1.58496	0	1	0	0	0	0	0	1.58496	0	0	0	0	0	0	1	0	3.16993	0	0	0	2.58496	0	1
272	C1_Mononuclear macrophages	1	0	0	0	1	0	0	0	0	0	1	1	1.58496	0	1.58496	0	2	0	0	1	2.80735	2	1.58496	1.58496	1	0	0	1	1.58496	4.58496	0	0	3.45943	4.52356	1.58496	1
273	C1_Mononuclear macrophages	1.58496	0	0	0	0	0	0	0	1.58496	0	1	2	0	0	1	0	0	0	0	1	2.32193	0	1	1.58496	0	0	0	0	0	2.58496	0	1	1	3.70044	0	1
274	C1_Mononuclear macrophages	1	0	0	0	2	0	0	3	0	1	1.58496	1	1.58496	2	0	0	0	0	0	1	2	1.58496	0	1.58496	1.58496	0	0	2	0	4.70044	0	1	3	3.90689	0	0
275	C1_Mononuclear macrophages	0	0	0	0	0	0	0	0	0	0	1	1	1	2	0	0	0	0	0	0	1	1.58496	0	0	0	0	0	0	1	2.80735	0	0	1.58496	2.58496	0	1.58496
276	C1_Mononuclear macrophages	0	0	0	0	0	0	0	0	0	0	0	0	1	0	0	0	0	0	0	0	2	1	1	0	1.58496	0	0	0	1	3	0	1	2.32193	3.70044	0	0
277	C1_Mononuclear macrophages	0	0	0	0	0	0	0	0	0	0	0	1	0	2	1.58496	0	0	0	0	0	1	0	2	0	0	0	0	1	1.58496	2.58496	0	0	0	3.80735	1	0
278	C1_Mononuclear macrophages	0	0	0	1	0	0	0	0	0	0	1	1.58496	0	1.58496	1	0	0	0	0	1	2.32193	1.58496	0	1.58496	1	0	0	0	0	3.45943	0	1.58496	2	3	0	0
279	C1_Progenitor osteoclasts	1	0	0	0	0	0	0	0	0	0	1	0	0	0	1	0	0	0	0	0	3.45943	1.58496	0	0	0	0	0	0	0	0	0	0	0	3.32193	1	1
280	C3_Dysfunctional osteoclasts	1	0	0	0	3.58496	0	0	0	0	0	0	0	0	0	0	0	0	0	0	0	0	1	0	0	0	0	0	1	0	1.58496	0	0	2.32193	1	0	1
281	C1_Mononuclear macrophages	0	0	0	0	2	0	0	0	0	0	0	0	0	0	0	0	1	0	0	1.58496	0	2	0	1	0	0	0	1	2	3.58496	1	0	3.32193	2.80735	1	0
282	C1_Mononuclear macrophages	1	0	0	0	0	0	0	0	0	0	0	0	1	1	0	0	0	0	0	1	1	1	0	0	1	0	0	0	1.58496	2.80735	0	2	1	4	0	0
283	C1_Mononuclear macrophages	0	0	0	0	0	0	0	0	0	0	0	0	0	0	1.58496	0	0	0	0	0	1	0	0	0	0	0	0	1	1	2	1	0	1	3.58496	0	1
284	C1_Mononuclear macrophages	1.58496	0	0	0	1	0	0	0	1	0	0	1	0	0	0	0	0	0	0	0	1	2.32193	0	2.32193	1.58496	0	0	1	1	3.45943	0	0	3.16993	3.45943	0	0
285	C1_Mononuclear macrophages	1.58496	0	0	0	1	0	0	0	0	0	0	0	0	0	1	0	0	0	0	0	0	1.58496	0	2.32193	0	0	0	0	1	2.32193	0	0	2.80735	3.90689	0	0
286	C1_Mononuclear macrophages	0	0	0	1	2.32193	0	0	0	1	0	1.58496	1.58496	0	1	0	0	0	0	0	0	2	1	1	1.58496	0	0	0	1	1	3.58496	0	2	2.80735	4.32193	0	0
287	C1_Mononuclear macrophages	1.58496	0	0	1	0	0	0	0	1	0	0	1	0	0	0	0	0	0	0	0	0	1	1	2.32193	0	0	0	0	1	3.80735	0	1	1.58496	4.45943	0	0
288	C1_Mononuclear macrophages	0	0	0	0	2	0	0	0	1	0	0	1.58496	0	0	0	0	0	0	0	0	2.58496	1.58496	2.80735	2.80735	0	0	0	2.58496	0	2	0	1	2	4.75489	1.58496	0
289	C1_Mononuclear macrophages	1.58496	0	0	0	1	0	0	0	0	0	1	2.58496	0	0	2.32193	1	0	0	0	1	0	0	1	0	1.58496	0	0	0	2.32193	4.32193	0	1.58496	2	3.70044	0	0
290	C1_Mononuclear macrophages	0	0	0	0	0	0	0	0	0	0	0	1	0	0	0	0	0	0	0	0	2	1.58496	1.58496	1.58496	0	0	0	1	2.58496	3	0	0	1	4	1	0
291	C1_Mononuclear macrophages	1.58496	0	0	1.58496	0	0	0	0	1.58496	0	0	1	0	0	1	0	0	0	0	0	1	1	1	1.58496	1	0	0	1	1	3.90689	0	1	2.80735	4.80735	0	1
292	C1_Mononuclear macrophages	0	0	0	0	0	0	0	0	0	0	0	1	1	3.45943	3.32193	0	0	0	0	0	2.80735	1	1	0	1	0	0	0	1	3.90689	0	1.58496	2	3.16993	0	1
293	C1_Mononuclear macrophages	1.58496	0	0	0	0	0	0	0	0	0	1	1	0	0	0	0	0	0	0	0	1.58496	2	0	1	1.58496	0	0	1	1.58496	4.08746	1	0	2.32193	3.58496	0	0
294	C1_Mononuclear macrophages	2.58496	0	0	0	2.32193	0	0	0	1.58496	0	0	0	0	0	1.58496	0	0	0	0	0	1.58496	1.58496	0	2	0	0	0	0	1.58496	3	0	1.58496	2.32193	3.90689	1	1
295	C1_Mononuclear macrophages	1.58496	0	0	0	2.32193	0	0	0	1.58496	0	1.58496	2	0	0	0	1	0	0	0	0	2.32193	2	0	1	0	0	0	0	1.58496	4.64386	0	1	3.32193	3.90689	1.58496	0
296	C1_Mononuclear macrophages	0	0	0	1.58496	0	0	0	5.9542	0	0	0	0	1	3	2.58496	0	0	0	0	0	1	0	1	2	0	0	0	1	1.58496	3.90689	1	2.32193	0	5.08746	0	1
297	C1_Mononuclear macrophages	2	0	0	1	1	0	0	0	1	0	2	1.58496	0	1	1	0	0	0	1	0	1.58496	2	0	1	0	0	0	2.80735	2	4	0	2.32193	3.16993	4.75489	0	1.58496
298	C1_Mononuclear macrophages	1	0	0	0	0	0	0	0	0	0	0	0	0	0	0	0	0	0	0	0	1.58496	2.58496	1	1	1	0	0	1.58496	1	3.80735	1	0	4.24793	4.58496	0	0
299	C1_Mononuclear macrophages	1	0	0	0	2.32193	0	0	0	0	0	0	2.32193	0	0	2.58496	0	1	0	0	0	0	1.58496	0	1.58496	1	0	0	1	0	4	0	1	0	5.12928	0	0
300	C1_Mononuclear macrophages	1	0	0	0	2	0	0	0	1	0	0	1.58496	0	0	2	0	1	0	0	0	1.58496	1	0	0	0	0	0	0	1.58496	3	0	0	2.32193	3.70044	1	0
301	C1_Progenitor osteoclasts	0	0	0	0	0	0	0	0	0	0	0	0	0	0	1.58496	0	0	0	0	0	1	0	0	0	0	0	0	1	1.58496	1	0	0	1	0	0	0
302	C1_Mononuclear macrophages	0	0	0	0	0	0	0	0	0	0	1	0	0	0	3	0	0	0	0	0	0	0	0	1	0	0	0	0	1	3.80735	0	0	2	3.58496	0	0
303	C1_Mononuclear macrophages	1	0	0	0	2	0	0	1.58496	1.58496	0	1	1	0	1	1	0	1	0	0	0	2	1.58496	0	1	0	0	0	1.58496	1	2.80735	0	1.58496	2	3.45943	1	0
304	C1_Mononuclear macrophages	1.58496	0	0	1	0	0	0	0	1	1	1	1	2	0	2.32193	0	0	0	1	0	1	1	1	1	0	0	0	0	1.58496	4.08746	0	1	2.80735	3.80735	0	1
305	C1_Mononuclear macrophages	1	0	0	0	0	0	0	0	2	0	1	0	1	2	0	0	0	0	0	1	1	1.58496	1	0	1	0	0	1	0	3.45943	1	1.58496	0	3.58496	0	1.58496
306	C1_Mononuclear macrophages	1	0	0	0	0	1	0	0	1	0	0	1	0	1	0	0	0	0	0	0	0	1	0	1	0	0	0	1	0	3.70044	0	1	0	2.58496	1.58496	0
307	C2_Mature osteoclasts	0	0	0	2	5.08746	0	3.45943	1	1	0	0	2	0	0	2	1.58496	0	2.32193	1	0	3	2	0	1	0	1.58496	0	2	0	3	1	1	5	4.80735	1.58496	2.32193
308	C1_Mononuclear macrophages	0	0	0	0	1	0	0	0	0	0	1	1	0	0	0	0	0	0	0	0	1	1.58496	1	1.58496	0	0	0	1	1	3.32193	0	1	2.58496	3.80735	0	1
309	C2_Mononuclear macrophages	2	0	0	0	1	0	0	1.58496	0	0	1.58496	1.58496	0	1	1.58496	0	0	1	0	0	3	1	1.58496	2	0	0	0	1	2.80735	4.45943	0	1.58496	3.32193	5.55459	0	0
310	C1_Mononuclear macrophages	0	0	0	0	0	0	0	0	1	0	0	1	0	0	0	0	0	0	0	0	0	0	0	0	0	0	0	0	1	2	0	1	1	0	0	0
311	C1_Mononuclear macrophages	0	0	0	0	0	0	0	4.64386	1.58496	0	1	0	1	0	1.58496	0	0	0	0	0	2	1.58496	0	1.58496	0	0	0	1.58496	1	4	0	0	4.08746	5.42626	1	1
312	C1_Mononuclear macrophages	0	0	0	0	0	0	0	0	1	1	0	0	0	2.32193	0	0	0	0	0	1	1.58496	0	0	2	1	0	0	1	1.58496	3.45943	1	1	3.16993	4.16993	0	1
313	C1_Mononuclear macrophages	1	0	0	0	1	0	0	0	1	0	1.58496	0	0	0	0	0	0	0	0	1	0	0	0	1	0	0	0	0	1.58496	3.32193	0	2	2	1.58496	0	0
314	C1_Mononuclear macrophages	0	0	0	0	1	0	0	0	1	0	0	0	0	0	0	0	0	0	0	0	0	0	0	1	0	0	0	0	0	2.58496	0	0	0	2	0	0
315	C1_Mononuclear macrophages	0	0	0	0	0	0	0	0	0	0	1	0	0	0	0	0	0	0	0	0	0	1	0	0	0	0	0	1	0	2.32193	0	0	1.58496	2.32193	0	0
316	C2_Mature osteoclasts	2	1.58496	0	1.58496	4.85798	0	1	0	0	0	0	0	0	0	0	3	0	0	0	0	2	2	0	1	1	0	0	2	0	4	1.58496	0	5.32193	4.58496	1	1
317	C1_Mononuclear macrophages	1.58496	0	0	1	1	0	0	0	1	0	2.58496	1	0	1	0	0	0	0	0	0	1.58496	1	0	1	1	0	0	1.58496	1.58496	3.32193	0	2	2.58496	3.32193	0	0
318	C1_Mononuclear macrophages	2.32193	0	0	0	0	0	0	0	1.58496	0	0	0	0	0	3.80735	0	0	0	0	0	1	2	1	0	0	0	0	1	1	4.58496	0	1	2.80735	4.58496	0	0
319	C1_Mononuclear macrophages	0	0	0	0	0	0	0	0	2	0	1	1	0	1	0	0	0	0	0	0	1	2	0	1	0	0	0	0	0	3.90689	0	1.58496	2	3.45943	0	0
320	C3_Dysfunctional osteoclasts	0	0	0	0	0	0	0	0	0	0	0	0	0	0	0	0	0	0	0	0	0	0	0	0	0	0	0	0	0	0	0	0	0	1	0	0
321	C1_Mononuclear macrophages	1	0	0	0	0	0	0	0	1	0	0	1	0	0	0	0	0	0	0	0	0	0	1	1.58496	1	0	0	0	0	3.16993	0	1	2	3.80735	0	0
322	C1_Mononuclear macrophages	0	0	0	0	0	0	0	0	0	0	0	0	0	0	1	0	0	0	0	0	0	0	0	0	0	0	0	0	0	2.32193	0	0	0	0	0	0
323	C1_Mononuclear macrophages	2.32193	0	0	1	0	0	0	0	0	0	0	1.58496	1.58496	2	2	0	0	0	0	1	0	1	1	1.58496	1	0	0	0	1.58496	4.32193	0	2	2	3.58496	0	0
324	C1_Mononuclear macrophages	0	0	0	0	2	0	0	0	1	0	0	0	1	0	0	0	0	0	0	0	0	1	1	0	0	0	0	0	1	3.70044	0	1.58496	3	4.52356	0	0
325	C1_Mononuclear macrophages	1	0	0	0	0	0	0	0	0	0	1.58496	1	0	1	0	0	0	0	0	0	0	0	0	0	0	0	0	0	0	1	0	0	0	1	0	0
326	C1_Progenitor osteoclasts	1.58496	0	1	1	0	0	0	0	0	0	1.58496	0	0	0	0	0	0	0	0	0	1.58496	1	1	0	0	1	1	2	2.32193	2.80735	0	0	1	5.35755	1	1
327	C1_Mononuclear macrophages	0	0	0	1.58496	0	0	0	0	1.58496	0	0	1	0	1	0	0	0	0	1	0	2	1	0	1	1	0	0	1	1	3.70044	0	0	1.58496	2.80735	1	0
328	C1_Mononuclear macrophages	0	0	0	0	1	0	0	0	0	0	0	0	0	0	1.58496	1	0	0	0	1	0	0	0	0	1.58496	0	0	0	1	2	0	0	1	3.16993	0	1
329	C2_Mature osteoclasts	1	0	0	0	5.93074	0	1	0	1	0	0	0	0	1	0	1	0	1.58496	0	0	1	1	0	0	1	0	0	2.58496	1	4	1	0	4.39232	3	1	1
330	C1_Mononuclear macrophages	2.58496	0	0	0	2	0	0	0	1	0	1.58496	1	0	0	0	1	0	0	0	0	2	1.58496	1	0	0	0	0	2.58496	1.58496	4.16993	1.58496	2	1.58496	4.08746	0	1
331	C1_Mononuclear macrophages	0	0	0	0	0	0	0	0	1.58496	0	0	0	0	2.58496	2.58496	0	0	0	0	1	2.58496	1	1	0	0	0	0	1	0	3.32193	0	1	0	1.58496	0	1
332	C1_Mononuclear macrophages	0	0	0	1	1	0	0	4.16993	0	0	0	0	0	0	0	1	0	0	1	0	1	2	1.58496	1.58496	1	0	0	2	1	2.80735	1.58496	2	2.32193	4.45943	0	0
333	C1_Mononuclear macrophages	1	0	0	0	0	0	0	0	1	0	0	0	0	0	2.58496	0	0	0	0	1	3.16993	1	1	0	0	0	0	1	0	2.80735	1	0	1	2.58496	0	1
334	C1_Mononuclear macrophages	0	0	0	0	1	0	0	0	0	0	0	0	1	0	1	0	0	0	0	0	1	1.58496	1.58496	0	0	0	0	1	2.32193	3.45943	0	1	1.58496	4.58496	0	0
335	C1_Progenitor osteoclasts	0	0	0	0	0	0	0	0	0	0	0	0	0	2.80735	1.58496	0	0	0	0	0	3	1	1.58496	1	0	0	0	1.58496	1	3.58496	0	1	0	4.52356	0	0
336	C1_Mononuclear macrophages	1	1	0	0	2.58496	0	0	0	1.58496	0	0	1	1.58496	3.45943	1	0	0	0	0	0	2.80735	1	0	1	1.58496	0	0	0	0	3.90689	0	0	1.58496	3.90689	0	0
337	C1_Mononuclear macrophages	1	0	0	0	0	0	0	0	0	0	1.58496	1.58496	0	2	3.58496	0	0	0	0	0	1	1	1	0	0	0	0	1.58496	1.58496	3	1	1.58496	1	3.16993	1	0
338	C1_Mononuclear macrophages	1	0	0	0	0	0	0	0	0	0	0	0	1	1	0	0	0	0	0	0	0	0	1	1	0	0	0	0	1.58496	1	0	0	1	1	0	0
339	C1_Mononuclear macrophages	1	0	0	0	1	0	0	0	0	0	0	0	0	0	2	0	0	0	0	0	1.58496	0	0	0	0	1	0	0	0	2.58496	1	0	2	2.80735	1	1.58496
340	C1_Mononuclear macrophages	0	0	0	1.58496	1	0	0	0	1	1	0	1	0	0	2	0	0	0	0	0	1.58496	1	1.58496	0	0	0	0	1	2	2.58496	0	1.58496	2	4.08746	0	1
341	C1_Mononuclear macrophages	1	0	0	0	1.58496	0	0	0	0	0	0	1	0	0	2	1	0	0	0	0	1.58496	0	0	1.58496	0	1	0	0	1	3.80735	0	0	1	3.58496	0	1
342	C1_Mononuclear macrophages	0	0	0	0	2.58496	0	0	0	0	0	0	2.32193	1.58496	1	1	0	0	0	0	0	2.58496	2	0	1.58496	1.58496	0	0	1	1.58496	3.70044	0	0	3	3.32193	0	1.58496
343	C1_Mononuclear macrophages	1	0	0	0	1	1	0	0	1	1	0	2	0	0	0	0	1	0	0	0	0	1	1	1.58496	0	0	0	0	1	4.16993	0	2	0	2.58496	0	1
344	C1_Mononuclear macrophages	0	0	0	1	0	0	0	3.80735	0	0	0	2	1	1.58496	2.58496	0	0	0	0	0	3	0	0	0	1	0	0	0	0	3.16993	0	1.58496	1	3.58496	0	1
345	C1_Progenitor osteoclasts	0	0	0	0	0	0	0	0	0	0	2	1.58496	0	1.58496	3.58496	0	1	0	0	0	2.80735	2	1	1	0	0	0	1	2	4.24793	0	2	1	4.08746	0	0
346	C1_Mononuclear macrophages	1	0	0	1	0	1	0	5.52356	0	0	0	1.58496	0	1	0	0	0	0	0	1	1.58496	0	1.58496	0	1	0	0	0	1.58496	4.39232	0	0	2.58496	3.80735	1	1
347	C1_Mononuclear macrophages	1	0	0	0	1.58496	0	0	0	0	0	1.58496	2	1	0	1	0	0	0	0	0	1	0	1	1.58496	1	0	0	2	2.32193	3.16993	1	0	2.32193	4.70044	0	0
348	C1_Mononuclear macrophages	0	0	0	0	1	0	0	0	1	0	2.32193	2	1	1	1	0	0	0	0	0	1	0	1	1.58496	0	0	0	0	1.58496	2.80735	0	1	1	2.32193	0	1
349	C1_Mononuclear macrophages	0	0	0	0	0	0	0	0	0	0	1	1	0	0	0	0	0	0	0	0	0	1	1.58496	1	1	0	0	1	0	3.32193	0	0	2.58496	4.08746	0	0
350	C1_Mononuclear macrophages	0	0	0	1	0	1	0	0	0	0	1.58496	2.32193	0	1	0	0	0	0	0	0	1	0	1	1	0	0	0	1	0	4.32193	0	1.58496	1	3.70044	0	0
351	C1_Mononuclear macrophages	2	0	0	0	0	0	0	2	0	0	0	0	0	3.58496	2	0	1	0	0	0	0	1.58496	0	1	1	0	0	1	1	2.32193	0	0	2	3.32193	0	0
352	C1_Mononuclear macrophages	1	0	0	0	0	0	0	0	0	0	1	1	0	0	2	0	0	0	0	0	2.32193	0	0	1	0	0	0	1	1	2.80735	0	1	1.58496	3.32193	1	0
353	C1_Mononuclear macrophages	2	0	0	1	0	0	0	0	1	0	1	0	0	0	1	0	0	0	1	0	1.58496	2.32193	0	2	1	0	0	2	1.58496	4.52356	0	2	2.32193	3.70044	0	0
354	C2_Mononuclear macrophages	1.58496	1.58496	0	1	7	0	1	0	1	0	0	0	0	0	2.58496	0	0	1.58496	0	1	1	1	0	0	1	0	0	1.58496	2	5	0	0	5.58496	5.55459	0	0
355	C1_Mononuclear macrophages	1.58496	0	0	1	0	0	0	0	0	0	0	2.32193	0	2.32193	1	0	0	0	0	1	1.58496	1.58496	1	0	0	0	0	0	0	3.45943	0	1	2.32193	4.39232	0	1
356	C2_Mature osteoclasts	1	0	0	1.58496	5.42626	1	0	0	1	0	2	0	0	0	1	0	1	2.80735	1.58496	0	2	0	0	0	0	0	0	2.32193	0	4.08746	1.58496	0	5.2854	6.26679	2.32193	2.58496
357	C1_Mononuclear macrophages	1	0	0	0	0	0	0	0	0	0	0	1.58496	1	0	0	0	0	0	0	0	1.58496	0	0	1	1	0	0	1	0	4.08746	0	1	1	3.58496	0	2
358	C2_Mature osteoclasts	1	0	0	2.80735	6.64386	1	2.58496	0	1.58496	0	1	1	1	1	2	0	0	3.45943	1	0	1.58496	2.58496	0	0	1	0	0	2	1	4.85798	1	0	5.64386	4.64386	0	2
359	C1_Mononuclear macrophages	1	0	0	0	0	0	0	1	0	0	1	1	1.58496	1	1.58496	0	0	0	0	0	2	1	0	1	0	0	0	1	0	3.16993	1	2	0	3	0	0
360	C1_Progenitor osteoclasts	0	0	0	0	0	0	0	1.58496	0	0	0	0	0	1	0	0	0	0	0	0	1	0	0	0	0	0	0	0	0	0	0	0	0	1.58496	1	0
361	C1_Mononuclear macrophages	1	0	0	1	1	0	0	0	0	0	1	1.58496	0	1.58496	2.32193	0	0	0	0	0	2.58496	1	0	0	0	0	0	1	1	3.45943	0	1.58496	3	3.16993	1	2.32193
362	C1_Mononuclear macrophages	2.58496	0	0	1	1.58496	0	0	0	2.32193	0	0	2.32193	1.58496	3.32193	2.58496	1	0	0	0	1.58496	2	3	0	1.58496	1.58496	0	0	2	2	4.24793	0	1.58496	2.58496	4.16993	1	1.58496
363	C1_Mononuclear macrophages	1	0	0	0	1	0	0	0	1.58496	0	1	0	0	0	0	0	0	0	0	0	0	1	0	2.32193	0	0	0	0	1	2.32193	0	1	2.32193	4	0	1
364	C1_Mononuclear macrophages	1	0	0	0	0	0	0	0	1	0	0	0	0	0	1.58496	0	0	0	0	0	0	0	0	0	0	0	0	0	1.58496	1	0	0	1	2.80735	0	0
365	C1_Mononuclear macrophages	1	0	0	1	0	0	0	0	0	0	1	0	0	0	0	0	1	0	0	0	0	1	1	1	0	0	0	0	1	3.45943	0	0	1	3.32193	0	1
366	C2_Mononuclear macrophages	1.58496	0	0	0	0	0	0	0	2	0	1	1	1	0	0	0	0	0	0	0	0	2.32193	1	1	0	0	1	1	1.58496	3.32193	0	0	2	4.58496	0	0
367	C1_Mononuclear macrophages	0	0	0	0	1	0	0	0	0	0	1	2	1	0	1.58496	0	0	0	0	0	1	1	0	2	0	0	0	1.58496	1	4	0	0	3.32193	2.58496	0	0
368	C1_Mononuclear macrophages	0	0	0	1	1.58496	0	0	0	0	0	0	0	0	1.58496	3.16993	0	0	0	0	0	1.58496	1	1	1	0	0	0	1	2	3.80735	0	0	3.90689	4.24793	0	0
369	C1_Mononuclear macrophages	0	0	0	0	0	0	0	0	0	0	0	0	0	0	0	0	0	0	0	0	0	1	0	0	0	0	0	0	0	1	0	0	0	2.32193	0	0
370	C1_Progenitor osteoclasts	1	0	0	0	0	0	0	3	0	0	2	1	1	0	2	0	0	0	0	1.58496	2.80735	0	1.58496	1.58496	0	0	0	0	2	2.80735	0	0	1.58496	2.80735	0	0
371	C1_Mononuclear macrophages	0	0	0	1	1.58496	0	0	0	0	0	0	1.58496	1	0	0	0	0	0	0	0	1	1	0	1.58496	0	0	0	0	2	3.32193	0	0	2.32193	3.45943	0	0
372	C1_Mononuclear macrophages	1.58496	0	0	2.32193	1	0	0	0	1	0	1	0	1	0	0	1	2	0	0	0	2.80735	0	1	1	1.58496	0	0	1	0	4.45943	0	2.32193	2	4.45943	1.58496	0
373	C1_Mononuclear macrophages	1	0	0	0	1	0	0	1.58496	1	0	1	1	0	1	0	0	1	0	0	0	1	1.58496	0	1	0	0	0	1.58496	1	2.80735	0	1.58496	2.58496	3.80735	0	0
374	C1_Mononuclear macrophages	0	0	0	0	0	0	0	3	1.58496	0	0	1	0	0	2.32193	1	0	0	0	0	1.58496	1.58496	1.58496	1	0	0	0	1	0	3.32193	1	2.80735	0	3.45943	0	1
375	C2_Mature osteoclasts	2.80735	0	0	3	7.2854	0	1	0	0	0	2	0	0	0	0	1.58496	1.58496	2.80735	0	0	2.32193	0	0	2	1	0	0	1.58496	2	3.90689	0	0	6.79442	4.80735	2	3.16993
376	C1_Mononuclear macrophages	1	0	0	1	0	0	0	1.58496	1	1	1	1	0	0	1.58496	0	0	0	0	0	1	1	0	0	0	0	0	1	1.58496	2	0	0	0	2.32193	1	1
377	C1_Mononuclear macrophages	1	0	0	1	0	1	0	0	0	1	1	1.58496	0	0	1	0	0	0	0	0	1.58496	1	1	2	0	0	0	0	1	3.45943	0	0	2.32193	2	1.58496	0
378	C1_Mononuclear macrophages	1	0	0	0	0	0	0	3.80735	1	0	1	1.58496	0	1	3	0	0	0	0	0	0	1	1	1	0	0	0	0	0	4.16993	0	1	2.58496	3.45943	1	1
379	C1_Mononuclear macrophages	1	0	0	1	1	0	0	0	0	0	1	2.32193	0	0	0	0	1	0	0	1	2.58496	1.58496	0	1.58496	1	0	0	1	1	4.24793	1	2.32193	1	4.39232	1.58496	1.58496
380	C1_Mononuclear macrophages	2.32193	0	0	0	1.58496	0	0	0	1	0	2	2.32193	1	0	0	0	0	0	0	0	1	2.32193	1	1	1.58496	0	0	0	2.58496	3.16993	0	1	3.32193	3.80735	1	0
381	C1_Mononuclear macrophages	0	0	0	0	0	0	0	0	1.58496	0	1	2.32193	0	0	0	0	0	0	0	0	1	2.58496	0	1.58496	1.58496	0	0	1.58496	2	3.80735	1	1	4	4.70044	0	1
382	C1_Mononuclear macrophages	1	0	0	0	0	0	0	0	1.58496	1	1	0	1	2	1	0	0	0	0	1	0	1.58496	0	1	1	0	0	1	1	3.70044	1.58496	1.58496	1	2.80735	0	0
383	C1_Progenitor osteoclasts	0	0	0	1	0	0	0	0	0	0	1	0	1	0	1.58496	0	0	0	0	0	2.32193	1.58496	1	1	0	0	0	0	0	1	0	0	0	3.90689	2.32193	0
384	C2_Mature osteoclasts	1	0	0	1	3.45943	0	0	0	0	0	1	0	0	0	0	0	0	1	0	0	1.58496	0	0	1	0	0	0	2.58496	0	4.16993	0	0	5.16993	4	0	1.58496
385	C1_Progenitor osteoclasts	0	0	0	0	0	0	0	0	0	0	0	0	2	0	0	0	0	0	1	0	3.32193	0	2	1	0	0	0	0	0	2	0	0	2.80735	3.58496	0	0
386	C1_Mononuclear macrophages	1	0	0	1	0	0	0	1.58496	0	0	1	1	1	0	2.80735	0	0	0	0	0	1	0	0	1.58496	0	0	0	0	2	1.58496	0	1	1	3.32193	0	1
387	C1_Mononuclear macrophages	1	0	0	1	1	1	0	0	0	0	0	0	1.58496	1	1.58496	0	0	0	0	0	1.58496	0	1	1.58496	0	0	0	0	2	3.45943	0	1.58496	2	3.32193	0	0
388	C1_Mononuclear macrophages	0	0	0	0	0	0	0	0	0	0	0	1	1	1.58496	1	0	0	0	0	0	1	0	0	1.58496	0	0	0	0	0	0	0	1	1	2	0	0
389	C1_Mononuclear macrophages	0	0	0	1	1	0	0	0	0	0	0	1.58496	0	0	1	0	0	0	0	0	0	2	0	0	0	0	0	1.58496	1	3.45943	0	1	2	3.70044	1	0
390	C1_Mononuclear macrophages	0	0	0	0	1	0	0	0	1	0	1	0	0	0	1.58496	0	0	0	0	0	1.58496	0	0	1	1.58496	0	0	0	0	3.70044	1	1	1	4.08746	1	0
391	C1_Mononuclear macrophages	1.58496	0	0	1.58496	0	0	0	1	1.58496	0	1.58496	1.58496	0	1	2.80735	0	1	0	0	0	0	2.32193	0	0	0	0	0	1.58496	2.32193	4.58496	1	2	2.80735	4.32193	0	0
392	C1_Mononuclear macrophages	1	0	0	1	1	0	0	0	0	0	1	0	1.58496	0	0	0	0	0	0	0	1.58496	1	1	1.58496	1	0	0	1.58496	0	3.90689	0	0	3.70044	4.75489	0	1
393	C1_Mononuclear macrophages	0	0	0	0	0	0	0	0	1	0	0	1	1	0	2.58496	0	1	0	0	0	1.58496	0	1.58496	1.58496	0	0	0	1.58496	2.32193	3.90689	0	0	2	3	0	2
394	C1_Mononuclear macrophages	0	0	0	1	0	0	0	0	1	0	2.32193	1.58496	2	0	1	0	1	0	0	0	2.32193	1	1.58496	1	0	0	0	1	2.32193	4	0	1	3	4.08746	1.58496	1
395	C1_Progenitor osteoclasts	0	0	0	1	0	0	0	0	0	0	0	0	0	0	2	0	0	0	0	0	2.32193	0	0	0	0	0	0	1.58496	0	1	0	0	1	4.52356	1	0
396	C1_Mononuclear macrophages	1	0	0	0	0	0	0	0	0	0	0	0	0	0	1.58496	0	0	0	0	0	2.58496	1	0	0	1	0	0	1	1	3	1	1.58496	2.32193	3.58496	0	1
397	C1_Mononuclear macrophages	0	0	0	1	1.58496	1	0	0	2	0	0	1.58496	0	0	1	0	0	0	0	0	2.32193	1.58496	0	2	0	0	0	0	1	3.70044	1	0	3	4.58496	0	0
398	C1_Mononuclear macrophages	1	0	0	0	1	0	0	0	0	0	0	0	0	0	0	0	0	0	0	1	2	0	0	0	1.58496	0	0	0	0	1.58496	0	0	0	2.58496	0	0
399	C1_Progenitor osteoclasts	0	0	0	0	0	0	0	3.80735	1	0	0	1	1	0	0	0	0	0	0	1	1	1	1	2	1	0	0	0	1	3	0	0	1	3.70044	1.58496	1
400	C3_Dysfunctional osteoclasts	0	0	1	0	0	0	0	0	0	0	0	0	0	0	0	0	0	0	0	0	0	0	0	0	0	0	0	0	0	0	0	0	0	3.32193	0	0
401	C1_Progenitor osteoclasts	0	0	0	0	0	0	0	3.80735	0	0	0	0	0	2.80735	1	0	0	0	0	0	2	2	1	0	0	0	0	0	1	1	0	1	1	3.16993	2	0
402	C1_Mononuclear macrophages	0	0	0	0	0	0	0	0	0	0	1	0	0	0	0	0	0	0	0	1	1.58496	1.58496	0	1	1	0	0	0	1	2	0	1	1	1.58496	0	0
403	C1_Mononuclear macrophages	0	0	0	2.32193	1	0	0	0	1	0	1	0	0	0	1.58496	0	1	0	0	0	3	0	0	0	0	0	0	0	2	3.32193	0	0	0	4.52356	0	1
404	C2_Mature osteoclasts	1.58496	1	1.58496	2.32193	7.36632	0	2.58496	0	2	0	1.58496	0	0	1.58496	1	0	0	3.16993	0	0	2	1.58496	0	0	1	0	0	3.80735	0	4.80735	0	1	6.64386	5.55459	1.58496	3.16993
405	C1_Mononuclear macrophages	1.58496	0	0	0	1	0	0	0	1	1	1	2.80735	0	1.58496	1	0	0	0	0	0	1.58496	0	1	0	0	0	0	1	0	3.16993	0	1	1	2.32193	0	0
406	C1_Mononuclear macrophages	1	0	0	1	1	0	0	0	0	1	0	1	1	0	2.32193	0	0	0	0	0	1	2	0	1	0	0	0	0	2	3.70044	0	0	2.32193	4.24793	0	0
407	C1_Mononuclear macrophages	0	0	0	0	0	0	0	0	0	0	0	0	0	0	1	0	1	0	1	0	0	0	0	0	1	0	0	0	0	2.58496	0	0	2.58496	2.32193	0	0
408	C1_Mononuclear macrophages	1	0	0	1	0	0	0	0	0	0	0	1.58496	1	0	0	0	0	0	0	0	0	1	0	1	0	0	0	0	1.58496	3.32193	1	1	2.32193	3.80735	0	1
409	C1_Mononuclear macrophages	0	0	0	0	0	0	0	0	1	0	1	1	0	0	1	0	0	0	0	1	0	1	1	2	1	0	0	0	1.58496	4.32193	1	1	1.58496	4	0	1
410	C1_Mononuclear macrophages	1	0	0	0	1	0	0	0	1	0	0	0	0	1.58496	1.58496	0	0	0	0	0	1.58496	1	0	0	0	0	0	1	1	3.58496	1	1	2	3.45943	0	0
411	C1_Mononuclear macrophages	0	0	0	0	0	0	0	0	1.58496	0	0	2.58496	0	1	0	0	0	0	0	0	1.58496	1	1	0	0	0	0	1.58496	2	4.08746	0	0	2.58496	3.45943	0	1.58496
412	C1_Mononuclear macrophages	0	0	1	1	1	0	0	0	1.58496	0	0	1.58496	0	0	2	0	0	0	0	0	1.58496	1	0	1.58496	2	0	0	1	2.32193	3.16993	1.58496	2.32193	1	5.35755	1	0
413	C1_Mononuclear macrophages	1	0	0	0	0	0	0	0	1.58496	1	2	2.32193	0	1	0	0	0	0	0	0	1.58496	1	0	1	0	0	0	1	0	4.24793	0	1	1.58496	4.75489	0	1
414	C1_Mononuclear macrophages	1.58496	0	0	0	0	0	0	0	0	0	0	0	0	2	0	0	0	0	0	0	1	1.58496	0	0	0	0	0	0	1.58496	2	0	0	1.58496	3.90689	1	0
415	C1_Mononuclear macrophages	0	0	0	0	1.58496	0	0	0	2.58496	0	2	2.58496	1	1.58496	0	0	0	0	0	0	0	2	0	1	0	0	0	0	1	3.80735	0	1	2.32193	3.16993	0	1
416	C3_Dysfunctional osteoclasts	0	0	0	0	0	0	0	0	0	0	0	0	0	0	1.58496	0	0	0	1.58496	0	2.58496	0	0	0	0	0	0	1	0	0	0	0	0	3.16993	0	0
417	C1_Mononuclear macrophages	0	0	0	0	1.58496	0	0	0	1	1	0	2.32193	0	0	0	0	0	0	0	0	0	0	0	0	0	0	0	0	2.32193	1.58496	0	0	2.32193	3.45943	1	0
418	C1_Mononuclear macrophages	0	0	0	0	1	0	0	0	1	0	0	1.58496	0	0	0	0	0	0	0	0	1.58496	2	0	1.58496	1	0	0	1.58496	1	3.80735	0	1	3.16993	3.70044	1	1
419	C2_Mononuclear macrophages	2.32193	1	0	1.58496	1	0	0	0	2	0	0	2.32193	0	0	2	0	0	0	0	0	1.58496	1.58496	0	2.32193	2	0	0	1.58496	2	4.16993	0	2	2	5.12928	0	1.58496
420	C1_Mononuclear macrophages	1	0	0	0	1	0	0	0	1	0	0	1	0	0	0	0	0	0	0	0	1.58496	1.58496	1	1.58496	0	0	0	0	1.58496	4.16993	0	1	1.58496	3.80735	0	0
421	C3_Dysfunctional osteoclasts	0	0	0	0	0	0	0	0	0	0	0	0	0	0	0	0	0	0	0	0	1	0	0	0	0	0	0	1	0	0	0	0	0	4	1	0
422	C1_Mononuclear macrophages	1.58496	0	0	0	0	0	0	0	1.58496	0	1	1	0	2.32193	3.58496	0	1	0	0	0	3.32193	1	0	0	0	0	0	0	1	2.80735	0	1	1	4.08746	0	0
423	C1_Mononuclear macrophages	0	0	0	0	1	0	0	0	0	1	1	1	0	1	1	0	0	0	0	0	0	1	1	1	0	0	0	0	0	2.80735	0	0	0	2.80735	0	0
424	C1_Mononuclear macrophages	0	0	0	0	0	0	0	0	0	0	0	0	0	0	0	0	0	0	0	0	1	2	0	0	0	0	0	0	0	3	0	0	2	3.32193	0	1
425	C2_Mature osteoclasts	1.58496	0	0	1.58496	6.59991	0	0	0	1	0	1.58496	2.32193	0	1	1	0	0	2	1	0	2.58496	0	2	1	1.58496	1	0	2	0	4.08746	0	0	5.49185	3.90689	0	1
426	C1_Mononuclear macrophages	0	0	0	0	3.70044	0	0	0	1	0	0	2.80735	0	1.58496	0	0	0	0	0	0	2.80735	1	1	1.58496	2	0	0	1	0	3.80735	1	2.80735	2.58496	5.83289	0	1.58496
427	C1_Progenitor osteoclasts	0	0	0	1	0	0	0	3	1	0	0	0	0	0	1	0	0	0	1	1	2.80735	0	1.58496	0	0	0	0	0	1	0	0	0	0	2	0	0
428	C1_Mononuclear macrophages	0	0	0	1	0	0	0	0	1	0	1	0	0	0	0	0	0	0	0	0	2	1.58496	0	1	1.58496	0	0	1	3.16993	3.16993	0	1	3	2.58496	0	1.58496
429	C1_Mononuclear macrophages	1	0	0	1	1	0	0	0	0	0	0	2	0	2.32193	0	0	1	0	0	0	1	0	0	0	0	0	0	1.58496	0	4.08746	0	0	0	2.32193	0	0
430	C1_Mononuclear macrophages	1	0	0	0	1	0	0	0	1	1	1	2	0	0	2.32193	0	0	0	0	0	1.58496	1	0	1.58496	0	0	0	0	1.58496	4	1	1	2	4.08746	0	1
431	C1_Mononuclear macrophages	1	0	0	1	0	0	0	0	1	0	0	2.32193	0	3.80735	0	0	0	0	0	1	0	1.58496	0	0	1	0	0	1	1	3.45943	1.58496	1	0	2.58496	0	0
432	C1_Mononuclear macrophages	0	0	0	0	0	0	0	0	0	0	0	1.58496	0	0	0	0	0	0	0	0	1.58496	1	1.58496	0	0	0	0	1.58496	1.58496	3.16993	1	1	2.32193	4.32193	0	0
433	C1_Progenitor osteoclasts	1	0	0	1	0	0	0	0	1	0	0	0	0	2.32193	1	0	0	0	0	0	1	0	0	1.58496	0	0	0	3	1	3.32193	1	0	0	6.37504	0	1.58496
434	C2_Mature osteoclasts	0	0	0	1.58496	5.45943	0	0	0	0	0	0	1	2.32193	0	1.58496	0	1	0	0	0	2	0	0	0	1	0	1	2	1	3.58496	1.58496	0	5.85798	4.39232	0	1
435	C1_Mononuclear macrophages	0	0	0	1	1	0	0	0	1	0	0	0	0	3.80735	2.80735	0	0	0	0	0	0	0	0	1	0	0	0	1.58496	1	4.39232	0	0	1.58496	3	0	0
436	C1_Progenitor osteoclasts	0	0	0	0	0	0	0	4	1	0	0	0	1	2.32193	0	0	0	0	0	0	1.58496	1.58496	0	1.58496	0	0	0	1	1.58496	2	0	0	1	5.08746	0	0
437	C1_Mononuclear macrophages	0	0	0	0	1	0	0	0	0	0	0	1	0	0	0	0	0	0	0	1	1.58496	0	0	1	0	0	0	0	1	3.16993	0	0	2.58496	2.32193	0	0
438	C1_Mononuclear macrophages	2	0	0	0	0	0	0	0	0	0	1.58496	0	0	2.58496	0	0	0	0	1	0	0	1	0	1.58496	0	0	0	2	1.58496	3.45943	0	0	2.58496	3.16993	0	0
439	C1_Mononuclear macrophages	0	0	0	0	1.58496	0	0	0	0	0	0	2.32193	1	0	1	0	0	0	1	0	1.58496	0	0	1.58496	2	0	0	1.58496	2	3.16993	0	1.58496	0	3.80735	1	1
440	C1_Mononuclear macrophages	1.58496	0	0	0	0	0	0	1	1	0	1	2	1	0	1	0	0	0	0	0	0	1.58496	0	2.58496	0	0	0	0	0	3.45943	0	0	1	2	0	0
441	C1_Mononuclear macrophages	1	0	0	2	0	0	0	0	0	0	1.58496	2	0	0	0	0	0	0	1	0	1.58496	1	1.58496	0	1	0	0	1	1	2.80735	0	2	2.32193	3.58496	0	0
442	C1_Mononuclear macrophages	0	0	0	1.58496	1	0	0	0	0	0	2	0	0	0	0	0	0	0	0	1	2.32193	1	1	0	0	0	0	0	0	3.70044	1	1	3.45943	4.52356	0	1
443	C1_Mononuclear macrophages	0	0	0	0	0	0	0	4.32193	1	0	1	0	0	0	1.58496	0	0	0	0	1	1.58496	1	0	0	0	0	0	1	2	3.45943	0	1	1.58496	3.58496	0	1
444	C1_Mononuclear macrophages	1.58496	0	0	0	0	0	0	0	0	0	1	2.32193	0	0	3	0	0	0	0	1	0	0	0	2.32193	1	0	0	0	1.58496	3.90689	0	1	1.58496	3.45943	0	0
445	C1_Mononuclear macrophages	1.58496	0	0	0	0	0	0	0	1.58496	0	1	1.58496	0	0	0	0	0	0	0	0	1	1	0	1.58496	0	0	0	1	1.58496	4.39232	0	1.58496	2.58496	3.90689	0	1
446	C1_Mononuclear macrophages	0	0	0	0	1.58496	0	1	6.45943	1	0	0	1	3.16993	2	0	0	0	0	0	0	1	1	2	0	1	0	0	0	2	3.80735	0	0	2.32193	4.58496	0	1
447	C1_Mononuclear macrophages	0	0	0	0	0	0	0	0	0	0	0	0	0	0	0	0	0	0	0	0	0	1	0	1	0	0	0	0	0	2.80735	0	0	0	2	0	0
448	C1_Mononuclear macrophages	1	0	0	0	0	0	0	0	1	0	0	2	1	0	2.58496	1	0	0	0	0	2.58496	1	1	2	0	0	0	0	1.58496	2.58496	0	1	1	3	1	0
449	C2_Mononuclear macrophages	1	1.58496	0	0	0	0	1	0	0	1	0	1.58496	1	0	3.32193	0	0	0	0	0	2.32193	0	1	0	0	0	0	1	1	3.70044	1	0	1	5.55459	1	1
450	C1_Mononuclear macrophages	0	0	0	1	2.58496	0	0	0	0	0	1	1	1	1	0	0	0	0	0	0	1.58496	1.58496	0	1	1	0	0	1	0	3.32193	0	1	2.32193	4	0	1.58496
451	C1_Mononuclear macrophages	1.58496	0	0	0	1	1	0	3.70044	1.58496	0	1.58496	2	0	0	1.58496	0	0	0	0	0	2	1.58496	1	0	1	0	0	1	2	3.16993	0	1	4.24793	4.45943	1	1
452	C1_Mononuclear macrophages	1	0	0	0	1	0	0	0	0	0	0	2.32193	1	0	0	0	1	0	0	0	0	0	1	2	0	0	0	0	0	3.32193	0	0	1	2.80735	0	0
453	C1_Mononuclear macrophages	1	0	0	0	1	0	0	0	2	0	0	2	0	0	3.32193	0	0	0	0	1	2.58496	2	1	2	0	0	0	1	0	3.58496	0	0	2.80735	4	0	0
454	C1_Mononuclear macrophages	1	0	0	1	0	0	0	0	1	0	1	1	1.58496	1.58496	2.32193	0	2	0	0	0	2.32193	1	1.58496	1.58496	1	0	0	1	2	4.75489	0	0	1.58496	4.75489	0	1
455	C2_Mononuclear macrophages	1.58496	1	0	1	2	0	0	1	0	0	0	0	2	0	1.58496	0	1	0	0	1	2	1.58496	0	0	0	0	0	1	1.58496	3.45943	1	0	2	4.70044	1	0
456	C1_Mononuclear macrophages	2	0	0	0	1	0	0	0	1.58496	0	1	1.58496	0	0	2	0	0	0	0	0	2.80735	2.32193	0	0	1	0	0	0	3.16993	4.16993	0	1	3.16993	4	1	0
457	C1_Mononuclear macrophages	1.58496	0	0	0	0	0	0	0	0	1	2.32193	1	1	0	1	0	0	0	0	1.58496	1.58496	1	0	0	0	0	0	0	0	4.16993	0	0	2.32193	3.45943	1.58496	1
458	C1_Mononuclear macrophages	1	0	0	0	1	0	0	0	0	0	0	2	1	0	2	0	0	0	0	0	2.32193	1	0	2	1	0	0	0	1.58496	3.16993	0	0	3.32193	3.90689	1	0
459	C1_Mononuclear macrophages	1	0	0	2	0	0	0	0	1	0	1	2.32193	0	0	2.80735	0	0	0	0	0	0	0	0	1	0	0	0	0	2	3.16993	1	1	2	3.80735	0	1
460	C1_Mononuclear macrophages	0	0	0	0	1	0	0	0	0	0	0	0	2	1	2	0	0	0	0	0	1	0	0	1	0	0	0	0	2	3.16993	1	2	3.16993	3.58496	1	1
461	C1_Mononuclear macrophages	1	0	0	0	1	0	0	0	0	0	0	1	0	0	0	0	0	0	0	0	2	0	1	0	1	0	0	0	2	4	0	1	2.32193	4.24793	0	0
462	C1_Mononuclear macrophages	0	0	0	0	0	0	0	0	0	0	0	1.58496	1	0	2.32193	0	0	0	0	0	2	1	1	1.58496	0	0	0	1.58496	2.32193	4	0	1	2.32193	3.58496	1	1.58496
463	C1_Mononuclear macrophages	1	0	0	0	1	0	0	4.24793	2	0	1.58496	1.58496	0	1.58496	2	0	0	0	0	0	1	1	0	2	0	0	0	0	0	4.16993	0	1	1.58496	3.80735	0	0
464	C1_Mononuclear macrophages	1	0	0	0	0	0	0	0	0	0	0	0	0	1	0	0	0	0	0	0	1	1.58496	0	1.58496	0	0	0	1	0	2.32193	0	1	0	3.45943	1	1
465	C1_Progenitor osteoclasts	0	0	0	1.58496	0	0	0	0	0	0	0	1	1	0	3.58496	0	0	0	0	0	1	0	1	0	0	0	0	0	1.58496	1	0	0	0	4.32193	0	0
466	C1_Mononuclear macrophages	0	0	0	0	0	0	0	0	0	0	1	1	1	2.32193	0	0	0	0	0	0	1.58496	1	0	1.58496	0	0	0	1	1	3.80735	1	1.58496	2.32193	4.16993	1	0
467	C1_Mononuclear macrophages	1	0	0	1	1	0	0	0	1.58496	0	1	1	0	0	0	0	0	0	0	0	2.32193	0	0	1	0	0	0	0	1.58496	3.70044	0	1	1.58496	3.32193	0	0
468	C2_Mature osteoclasts	1	0	0	2	3.80735	0	0	0	0	0	1	2.58496	0	1	0	1	0	1	1	0	2.80735	0	0	1	2	0	0	2.80735	0	3	2	1.58496	3.58496	5.32193	2	1
469	C1_Mononuclear macrophages	1	0	0	0	0	0	0	0	1.58496	0	0	0	0	0	0	0	0	0	0	0	2.80735	0	0	1	1.58496	0	0	1.58496	2	2.80735	1	1	1	4.45943	0	0
470	C1_Mononuclear macrophages	1.58496	0	0	0	2	0	0	0	0	0	1	0	0	1	0	0	0	0	0	0	0	1.58496	0	0	0	0	0	1.58496	2	4	0	2	3.16993	3.80735	1	0
471	C1_Mononuclear macrophages	1	0	0	1.58496	1	0	0	0	1	0	1.58496	2	0	0	2.58496	1	1	0	0	0	2.32193	0	0	0	0	0	0	1.58496	0	3.32193	0	1	1.58496	4.16993	1	0
472	C1_Mononuclear macrophages	1	0	0	0	1	0	0	0	1	1	1.58496	2.32193	1	1.58496	1	0	0	0	0	1	2.58496	1	0	0	1.58496	0	0	0	1	2.80735	0	1.58496	3.16993	3.58496	1	0
473	C1_Mononuclear macrophages	1	0	0	1	1	0	1	4.85798	2	1	1.58496	2.32193	2	0	1	0	0	0	0	0	3.16993	1.58496	0	0	1	0	0	2	1	4.39232	0	2.58496	3.70044	4.70044	0	0
474	C1_Mononuclear macrophages	0	0	0	1	0	0	0	0	0	0	1	1.58496	1	0	0	0	0	0	0	0	1.58496	1.58496	0	0	0	0	0	1	0	3.16993	2	0	0	3.32193	0	1
475	C1_Mononuclear macrophages	1	0	0	0	0	0	0	1	1	0	1	0	0	0	0	0	0	0	0	0	2.32193	0	1.58496	1.58496	1	0	0	0	2.58496	2.80735	0	1	2	3.70044	0	1
476	C1_Mononuclear macrophages	2	0	0	1	2	0	0	0	2.80735	0	0	2.58496	0	0	0	0	0	0	0	0	2.32193	1	0	1	2.32193	1	0	2.32193	1	4.64386	1	0	3.45943	5.32193	0	1
477	C1_Mononuclear macrophages	1.58496	0	0	1.58496	0	0	0	0	0	1	1.58496	0	2	1	1.58496	0	0	0	0	0	1	2	0	1	1.58496	0	0	1.58496	1.58496	4.70044	0	2.32193	1.58496	3.58496	0	0
478	C1_Mononuclear macrophages	2.32193	0	0	0	1	0	0	0	1.58496	0	1.58496	1	0	1.58496	3	0	0	0	0	0	2.32193	1.58496	0	2	0	0	0	0	0	4.39232	0	2.32193	2	3.90689	0	1
479	C1_Progenitor osteoclasts	0	0	0	1	0	0	0	0	0	0	1	0	1.58496	1	2	0	0	0	0	0	2.58496	0	0	0	0	0	0	1.58496	1	3	0	1	0	3.32193	0	0
480	C1_Mononuclear macrophages	0	0	0	0	0	0	0	0	1.58496	0	1.58496	1.58496	0	1	0	0	0	0	0	0	1.58496	0	1	0	0	0	0	1.58496	1	4.32193	0	1	3.45943	2.80735	0	0
481	C1_Mononuclear macrophages	0	0	0	0	0	0	0	0	0	0	1.58496	1.58496	1	2	1.58496	0	0	0	0	0	2	1	0	0	1	0	0	0	0	3.16993	0	1	2.32193	4.52356	0	1.58496
482	C1_Progenitor osteoclasts	0	0	0	0	0	0	0	0	1	0	0	0	0	2.58496	3	0	0	0	0	0	3	0	1	1.58496	0	0	0	1	0	1	0	2.58496	0	3.45943	0	0
483	C1_Mononuclear macrophages	1	0	0	1.58496	2.58496	0	0	0	0	0	1.58496	1.58496	0	0	0	0	0	0	0	0	1.58496	2.32193	0	2.58496	0	0	0	1.58496	2.32193	3.80735	1	0	3	4	0	0
484	C1_Mononuclear macrophages	1.58496	0	0	1.58496	1	0	0	0	1	0	0	2.58496	0	1	0	0	0	0	0	0	1	0	1	2.32193	1.58496	0	0	1	1	4.39232	0	1	2.32193	3.32193	0	0
485	C1_Mononuclear macrophages	2.32193	0	0	0	0	0	0	0	0	1	0	1.58496	0	0	0	0	0	0	0	0	1	0	1	0	0	0	0	1	1.58496	2.80735	0	0	2	2.32193	0	1
486	C1_Mononuclear macrophages	1	0	0	1	1.58496	0	0	0	0	0	1	1	0	0	0	0	0	0	0	0	2	1.58496	1	3.16993	1	0	0	0	1	3.80735	1	1.58496	1	4.39232	0	1.58496
487	C1_Mononuclear macrophages	0	0	0	0	1	0	0	1.58496	1	0	0	1	0	1.58496	1.58496	0	0	0	0	0	2.58496	0	0	1	0	0	0	2	2	3.58496	0	1	0	4	0	0
488	C1_Mononuclear macrophages	1	0	0	1	3.45943	0	0	0	0	1	0	1	0	1	3.32193	0	0	1.58496	0	2	1	0	1	1	0	1	0	2	2	3.80735	0	0	2.80735	4.16993	0	1
489	C1_Mononuclear macrophages	1	0	0	2	0	0	0	0	1	0	0	0	2	2	0	0	0	0	0	0	2.58496	1	0	1	1.58496	0	0	0	1.58496	3.58496	0	2	2.80735	3.58496	0	0
490	C2_Mature osteoclasts	1.58496	0	0	2	6.10852	0	2.80735	0	0	1	0	1	0	1	1	1	1	1.58496	1	0	2.32193	2	0	2	1	1	0	0	1.58496	4.08746	1	0	5	3.70044	1	1.58496
491	C1_Mononuclear macrophages	1.58496	0	0	1.58496	0	0	0	0	0	0	0	1.58496	1	0	0	0	0	0	0	0	2	1	1	1	2.58496	0	0	0	0	3.32193	1	2	1	3.32193	1	1.58496
492	C2_Mature osteoclasts	1	0	0	1.58496	5.49185	0	1.58496	0	0	1	1	1	1	0	0	0	0	2	1	0	2.32193	2	0	0	0	1	0	0	0	2.32193	0	0	5.72792	2	1	1.58496
493	C1_Mononuclear macrophages	1.58496	0	0	1	0	0	0	0	1	1	2	0	0	1	0	0	0	0	0	0	1.58496	2	1	1	0	0	0	0	2.32193	3.32193	0	0	2.32193	3.80735	0	0
494	C1_Mononuclear macrophages	1	0	0	0	1	0	1	2	2	0	1	0	1	0	1	0	0	0	0	0	1	0	0	1	0	0	0	0	0	3.32193	2.32193	0	3	3.70044	1	1
495	C1_Mononuclear macrophages	1.58496	0	0	0	1	0	0	0	0	0	0	0	0	1	0	0	0	0	0	0	0	0	0	0	0	0	0	0	0	1	0	1	0	2.32193	1	0
496	C1_Mononuclear macrophages	0	0	0	1	0	0	0	4.75489	0	0	0	1.58496	0	2.58496	0	0	0	0	0	0	1	0	0	1.58496	0	0	0	1.58496	1	3.16993	1	2	0	4.32193	0	1
497	C2_Mature osteoclasts	1.58496	0	0	1	6.80735	0	1	0	0	0	2	0	0	1	1	0	0	3.32193	0	1	2.58496	2.58496	1.58496	1	1.58496	0	0	2.58496	1	4.75489	1	1	6.20945	4.32193	0	1
498	C1_Mononuclear macrophages	1.58496	0	0	1.58496	0	0	0	0	0	0	0	1.58496	0	0	1	0	1	0	0	0	0	1.58496	0	1	0	0	0	0	2.32193	3.45943	0	1	3	3.80735	1	1.58496
499	C1_Mononuclear macrophages	1	0	0	1	0	0	0	0	0	0	0	1	0	2	1.58496	0	0	0	0	1	1	1	0	0	0	0	0	0	2.32193	3.80735	0	1	3	4.24793	0	1
500	C1_Mononuclear macrophages	0	0	0	0	2	0	0	1.58496	0	0	0	1	0	0	1	0	0	0	0	0	1	1	0	1.58496	0	0	0	1	1.58496	3.70044	0	0	1.58496	4.39232	0	0
501	C1_Mononuclear macrophages	0	0	0	0	0	0	0	0	2	0	0	1	0	0	0	0	0	0	0	0	2.32193	1	1	2	1	0	0	0	1.58496	4.08746	0	1	2.58496	3.58496	0	0
502	C1_Mononuclear macrophages	1	0	0	0	1	0	0	0	2.32193	0	1	1	1	1.58496	1.58496	0	0	0	0	0	3	1	1.58496	1	0	0	0	0	1	3	0	0	1.58496	4.39232	0	1
503	C1_Mononuclear macrophages	1	0	0	0	0	0	0	1	0	1	1	1.58496	1	0	1	0	0	0	0	0	1.58496	1	0	1	2	0	0	1	1.58496	3.80735	0	1	1	3.58496	0	1
504	C1_Mononuclear macrophages	0	0	0	0	0	0	0	0	0	0	1	0	0	3	2.32193	0	0	0	0	1	1.58496	1	0	1.58496	1	0	0	0	1	3	0	1	1	4.39232	0	1
505	C1_Mononuclear macrophages	2	0	0	1	0	0	0	0	0	0	0	2	0	1	1	0	0	1	0	0	1.58496	1	0	1	1.58496	0	0	0	1.58496	2.80735	0	2	0	2.58496	1	0
506	C3_Dysfunctional osteoclasts	0	0	2.32193	0	0	0	0	0	0	0	0	0	0	0	0	0	0	0	0	0	1.58496	1	0	0	0	0	1	0	0	0	0	0	0	3.80735	0	0
507	C1_Mononuclear macrophages	2.32193	0	0	0	2	0	0	0	0	1.58496	0	0	1	0	0	0	0	0	0	0	1	2.32193	0	0	1	0	0	1.58496	2.32193	4	0	2	2.80735	4.32193	0	0
508	C2_Mature osteoclasts	1.58496	0	2.32193	2	3.70044	0	0	0	1	0	1.58496	0	0	0	0	0	0	0	0	0	1	0	0	0	0	0	0	2.58496	0	2.80735	0	1	3.90689	5.20945	0	0
509	C1_Mononuclear macrophages	0	0	0	0	1.58496	0	0	0	0	0	1.58496	0	0	1	0	0	0	0	0	0	2.32193	2	0	0	2	0	0	2	0	3.16993	1	0	2.80735	4.24793	0	0
510	C1_Mononuclear macrophages	1	0	0	1	0	0	0	0	0	0	1	1	1.58496	1	0	0	0	0	0	0	2	0	2	0	1	0	0	1	2.32193	4.08746	0	1	1.58496	6.08746	0	1
511	C3_Dysfunctional osteoclasts	0	0	0	0	0	0	0	0	0	0	0	0	0	0	0	0	0	0	0	0	0	0	0	0	0	0	0	0	0	0	0	0	0	3.45943	0	0
512	C1_Mononuclear macrophages	1.58496	0	0	0	0	0	0	0	0	0	1	2	1.58496	1	0	0	1	0	0	1	0	2.32193	0	1	0	0	0	0	1	3.90689	0	1	1.58496	4.08746	0	0
513	C1_Mononuclear macrophages	2.32193	0	0	0	1.58496	0	0	0	2.32193	0	2	2	0	0	0	0	0	0	1	0	2.32193	2	1.58496	3	1.58496	0	0	1	2.32193	4	1.58496	0	0	4.80735	0	1
514	C1_Mononuclear macrophages	2.58496	0	0	1.58496	1.58496	0	0	0	0	1	0	0	0	1	2.80735	0	0	0	0	1	2.32193	1.58496	1	2.32193	0	0	0	0	2.32193	3.90689	0	1.58496	1	3.45943	0	0
515	C1_Mononuclear macrophages	0	0	0	0	0	0	0	0	1	0	0	0	0	0	0	0	0	0	0	0	1	1	1	0	1	0	0	0	1	4.64386	0	1.58496	2.32193	4.32193	0	1.58496
516	C1_Mononuclear macrophages	0	0	0	1	0	0	0	0	0	1	0	1	1	0	0	0	0	0	0	0	0	0	0	0	0	0	0	0	0	2.32193	0	0	2	1.58496	0	0
517	C1_Mononuclear macrophages	0	0	0	0	0	0	0	2	0	0	0	0	0	0	1	0	0	0	0	0	0	0	0	0	0	0	0	0	1	1	0	0	0	1	0	0
518	C1_Mononuclear macrophages	0	0	0	0	1.58496	0	0	0	0	0	0	0	0	0	1	0	0	0	0	0	1.58496	1	0	1	0	0	0	0	1	3	0	0	0	3.16993	0	0
519	C1_Mononuclear macrophages	1	0	0	0	0	0	0	0	1	1	1	1.58496	0	0	0	0	0	0	0	0	1.58496	1	1	1	1	0	0	0	1	3.45943	0	0	2.58496	2.58496	0	0
520	C1_Mononuclear macrophages	0	0	0	0	0	0	0	0	0	0	0	2.32193	0	2.32193	1	0	0	0	0	0	1	1	1	1	0	0	0	1	2.32193	3.16993	0	1	3.16993	4.45943	0	0
521	C1_Mononuclear macrophages	2	0	0	0	2.32193	0	0	0	0	0	1	2	0	2	0	0	0	0	0	0	2.32193	1.58496	0	2	2	0	0	1	2.32193	3.80735	0	0	3.70044	4.39232	0	0
522	C1_Mononuclear macrophages	1	0	0	1	0	0	0	0	0	0	0	2.32193	0	0	1	0	0	0	0	0	1	1	0	1	0	0	0	0	1.58496	3.90689	0	1	0	4.45943	0	0
523	C1_Progenitor osteoclasts	0	0	0	0	0	0	0	0	0	0	1	1	0	1.58496	2.58496	0	0	0	0	0	2.58496	0	0	0	0	0	1	1.58496	1	2.32193	0	1.58496	0	3.45943	0	0
524	C1_Mononuclear macrophages	0	0	0	0	1.58496	0	0	1	1	0	1	1	0	2.32193	0	0	0	0	0	0	2	0	0	0	0	0	0	0	0	2.58496	0	1	1	2.80735	0	0
525	C1_Mononuclear macrophages	0	0	0	0	0	0	0	0	0	0	0	1.58496	1	0	0	0	0	0	0	0	1.58496	1	0	0	0	0	0	0	1	1.58496	1	1.58496	0	1.58496	0	0
526	C1_Mononuclear macrophages	0	0	0	0	0	0	0	0	0	0	0	1.58496	0	0	0	0	0	0	0	0	1	1.58496	0	0	0	0	0	0	0	3	1	1	1	2.80735	0	0
527	C1_Mononuclear macrophages	1	0	0	0	1.58496	0	0	1	0	0	1	0	0	0	2.80735	0	1	0	0	0	2	1	0	1.58496	0	0	0	1	2	3.58496	0	1.58496	3	3.70044	0	0
528	C1_Mononuclear macrophages	0	0	0	0	1.58496	0	0	0	0	0	0	0	0	0	0	0	0	0	0	0	1	0	1	1	0	0	0	2	1	2.58496	0	1	2.58496	2.32193	1	1
529	C2_Mature osteoclasts	1	0	0	1	5.08746	0	0	0	0	0	1	1	0	1	1	1	1	1.58496	1.58496	0	1.58496	2	0	0	0	0	0	2.32193	1	4	2.80735	0	4.64386	3.70044	0	1
530	C2_Mature osteoclasts	1	0	0	1	5.08746	0	0	0	0	0	2.80735	0	0	1	0	1	0	3	0	0	2.32193	0	0	1	0	1	0	3.32193	0	4.08746	1.58496	0	5.58496	5.20945	1.58496	2.32193
531	C2_Mononuclear macrophages	1	1	0	0	1.58496	1	0	0	0	0	1	2.32193	1	1	1.58496	0	0	0	0	1	0	1.58496	0	2	0	0	0	1.58496	1	3.45943	0	1.58496	2.32193	4.45943	1	1
532	C1_Mononuclear macrophages	0	0	0	1	0	0	0	0	0	0	1	0	0	0	0	0	0	0	0	0	1.58496	1	0	1	1	0	0	0	2	2.80735	0	2	2.32193	3.58496	1	0
533	C1_Mononuclear macrophages	1	0	0	0	0	0	0	5.16993	1	0	0	2.32193	0	0	1.58496	0	0	0	1	0	2.32193	1.58496	1.58496	2	0	0	0	1	2	3.16993	0	1	2.32193	4.16993	0	0
534	C1_Mononuclear macrophages	2.32193	0	0	1	0	0	0	0	0	0	2.32193	0	1.58496	0	0	0	0	0	0	0	0	1.58496	1.58496	2	1	0	0	1.58496	0	4.08746	0	1	2.80735	4.16993	0	0
535	C1_Mononuclear macrophages	0	0	0	1	1.58496	0	0	0	0	0	1	1.58496	1.58496	0	1	0	0	0	0	0	0	0	0	1	0	0	0	0	1	2.32193	0	1.58496	1.58496	3.45943	0	0
536	C1_Mononuclear macrophages	0	0	0	0	1	0	0	0	0	0	0	1	0	0	0	0	0	0	0	0	2	1	0	0	1	0	0	0	0	2.80735	0	0	1.58496	3.45943	0	0
537	C1_Mononuclear macrophages	1	0	0	0	0	0	0	0	0	0	1	2	0	1	0	0	0	0	0	0	1.58496	2	1	0	1	0	0	0	1.58496	3.45943	1.58496	0	1	4.08746	0	0
538	C1_Mononuclear macrophages	0	0	0	0	0	0	0	0	1	0	1	2	0	0	0	0	0	0	0	0	1.58496	2	1.58496	1.58496	1	0	0	0	2	3.58496	0	1	2.32193	3.80735	0	0
539	C1_Mononuclear macrophages	1	0	0	0	0	0	0	0	0	0	0	0	0	0	1.58496	0	0	0	0	0	0	0	1	0	0	0	0	0	0	2.80735	0	1.58496	0	4.32193	0	0
540	C3_Dysfunctional osteoclasts	0	0	0	0	4.70044	0	0	0	0	0	0	1	0	0	0	0	0	1	0	0	0	1	0	0	0	0	0	1	0	1.58496	0	0	5.04439	2	0	0
541	C1_Mononuclear macrophages	0	0	0	1	0	0	0	0	1.58496	0	0	2	0	1	0	0	0	0	0	0	2	0	1	2.58496	1.58496	0	0	1	1.58496	3.58496	0	2.32193	2.58496	2.80735	0	0
542	C1_Mononuclear macrophages	1.58496	0	0	0	1	0	0	3.16993	1.58496	0	1	2.58496	0	0	1	0	0	0	0	0	2.32193	1.58496	0	1	1	0	0	0	2	3.80735	1	1	2	3.80735	0	1
543	C3_Dysfunctional osteoclasts	0	0	0	0	0	0	0	0	0	0	0	0	0	0	0	0	0	0	0	0	1	0	0	0	0	0	0	0	0	0	0	0	0	3.70044	0	0
544	C1_Mononuclear macrophages	2	0	0	0	1	0	0	0	0	0	0	1	1	2	1.58496	0	0	0	0	0	2.32193	1.58496	0	1	1	0	0	0	1	3.32193	0	0	2.80735	2.80735	0	1
545	C1_Mononuclear macrophages	2.80735	0	0	2	2	0	0	1	1	1	1	2	0	0	2	1	0	0	0	0	3.32193	2.32193	1	2.32193	1	0	0	1.58496	3.16993	4.64386	1	1.58496	3.32193	4.9542	0	0
546	C1_Mononuclear macrophages	0	0	0	0	0	0	0	0	0	0	1	2	1	2	0	0	1	0	0	0	1.58496	2	0	1.58496	0	0	0	0	2	3.58496	0	1.58496	2	3	0	0
547	C1_Mononuclear macrophages	0	0	0	0	0	0	0	3.80735	0	0	0	0	0	0	0	0	0	0	0	0	0	0	1	0	1.58496	0	0	0	0	4.16993	0	0	1	2.32193	0	0
548	C2_Mature osteoclasts	1	0	0	0	6.04439	0	0	0	2	0	1	0	0	0	1	0	0	0	1	0	2.32193	0	0	1	1.58496	0	0	0	0	3.58496	0	0	5.20945	4.39232	0	2.80735
549	C1_Mononuclear macrophages	1	0	0	0	0	0	0	0	0	0	1	0	1	0	0	0	0	0	0	0	0	1.58496	1	1	0	0	0	1.58496	1	3	1	0	3.70044	3	0	0
550	C1_Mononuclear macrophages	1	0	0	0	1	0	0	0	0	0	1	0	1.58496	2	2.32193	0	1.58496	0	0	1	1.58496	1.58496	1	2	1	0	0	0	0	4.08746	0	0	2.80735	4.39232	0	1
551	C1_Mononuclear macrophages	1	0	0	0	0	0	0	0	2.32193	1	1	2.32193	0	0	0	0	0	0	0	0	1.58496	1.58496	0	1.58496	1	0	0	0	0	3.80735	1.58496	1	3	4.52356	0	1
552	C1_Mononuclear macrophages	1.58496	0	0	1	1.58496	0	0	0	0	0	0	0	0	0	2	0	0	0	0	0	1.58496	1.58496	0	0	0	0	0	0	1	3.32193	0	0	3.32193	3	0	0
553	C2_Mononuclear macrophages	0	0	0	1	3.16993	0	0	0	1	0	0	1	1.58496	0	1	0	1	0	0	0	1.58496	1.58496	0	2.32193	1	0	0	1.58496	1.58496	4.70044	0	1	2.80735	4.70044	0	1
554	C1_Mononuclear macrophages	1.58496	0	0	0	0	0	0	0	1.58496	0	0	2	3	1.58496	1	0	0	0	0	0	2.58496	1	1	1.58496	0	0	0	0	0	3.45943	1	2	0	4.08746	1.58496	0
555	C1_Mononuclear macrophages	1	0	0	0	0	0	0	1.58496	1	0	1	0	2.80735	1.58496	1	0	0	0	0	1	1	0	1	1.58496	1.58496	0	0	0	0	4.08746	0	1.58496	1.58496	4.58496	1	0
556	C1_Progenitor osteoclasts	0	0	0	0	0	0	0	0	0	0	1	0	1	0	0	0	0	0	0	0	0	0	0	0	0	0	0	1	0	1	0	0	0	4.85798	0	0
557	C1_Mononuclear macrophages	1.58496	0	0	0	1	0	0	0	0	0	0	0	0	0	0	0	0	0	0	0	1	1.58496	0	1	0	0	0	0	1.58496	3.58496	0	1	2.58496	3.58496	0	0
558	C1_Mononuclear macrophages	0	0	0	0	0	0	0	0	0	0	2	1	0	1.58496	2.32193	0	0	0	0	0	1	0	1	1	1	0	0	1	0	3.70044	0	1	2	3	0	0
559	C1_Mononuclear macrophages	0	0	0	1	1	0	0	0	0	0	1.58496	1	0	0	1.58496	0	0	0	0	0	2	1	1	1.58496	0	0	0	1	1	4.16993	0	0	3.16993	3.45943	1	1.58496
560	C2_Mature osteoclasts	1	0	0	2.32193	5.55459	0	1	0	0	0	1	0	0	0	1	0	0	1.58496	0	0	1	1.58496	1	0	0	0	0	2.32193	0	2.58496	1.58496	0	5.24793	4.45943	1	2.80735
561	C2_Mature osteoclasts	2.80735	0	0	0	7.17991	0	2.80735	0	1	0	0	0	0	0	2	0	0	4	1	0	2	2.32193	1	0	1.58496	1	1	3	0	4.32193	1.58496	1	7.26679	5.70044	1	1.58496
562	C1_Mononuclear macrophages	1.58496	0	0	0	0	0	0	0	0	0	1	1	0	1.58496	2	0	0	0	0	0	2	0	1	1.58496	1.58496	0	0	1	1.58496	3.45943	0	1	3.32193	3.80735	1	1
563	C1_Mononuclear macrophages	1	0	0	0	0	0	0	0	1.58496	0	0	1	1	0	0	0	0	0	0	0	0	1.58496	1.58496	1	1	0	0	1	1.58496	3.32193	1.58496	2	0	2.58496	0	0
564	C1_Mononuclear macrophages	0	0	0	1	1	0	0	0	0	0	1	1	0	2	0	0	0	0	1	0	0	1	0	0	0	0	0	1.58496	1	2.32193	0	0	2.58496	2.58496	0	0
565	C1_Mononuclear macrophages	0	0	0	0	0	0	0	0	1	0	0	2.58496	0	3.45943	1.58496	0	0	0	0	0	1	1	1	1.58496	0	0	0	0	2	3.70044	0	0	1.58496	3.80735	0	0
566	C1_Mononuclear macrophages	1	0	0	0	0	0	0	0	0	0	1	1.58496	2.58496	1.58496	2.80735	0	0	0	0	1	0	0	1	0	2	0	0	0	1.58496	3.58496	0	1.58496	1	3	0	1.58496
567	C1_Mononuclear macrophages	1	0	0	0	0	0	0	4.80735	1	0	1	3	0	0	2.32193	0	0	0	0	0	2	0	1	1	1	0	0	0	2	3.70044	0	1	2.58496	4.08746	0	0
568	C1_Mononuclear macrophages	1	0	0	0	0	0	0	0	1	0	1.58496	1.58496	1	0	0	0	0	0	0	0	0	1	0	1	1.58496	0	0	0	1	3.32193	0	2	2	2.80735	0	0
569	C2_Mononuclear macrophages	0	2	0	0	0	0	0	0	1	0	0	0	0	0	0	0	0	0	0	0	2	1.58496	0	0	0	0	1	1.58496	1	3.45943	0	1	3.70044	4.9542	0	0
570	C1_Mononuclear macrophages	0	0	0	0	0	0	0	0	0	0	1	0	0	0	0	0	0	0	0	0	0	1	1	1.58496	1.58496	0	0	1.58496	0	2.80735	0	0	1	3.32193	0	0
571	C1_Mononuclear macrophages	1	0	0	0	1	0	0	0	0	0	0	0	2	1	2.32193	0	0	0	1	0	0	0	0	0	0	0	0	0	1	2.58496	0	1	1	2.80735	0	1
572	C1_Mononuclear macrophages	1	0	0	0	0	0	0	5.04439	0	0	0	1	0	1	0	0	0	0	0	0	2	1.58496	1	1	1	0	0	0	2	4	0	1.58496	2.32193	4.39232	0	0
573	C1_Mononuclear macrophages	1	0	0	0	0	0	0	0	0	0	0	1	0	0	0	0	0	0	0	0	0	1	0	0	0	0	0	1	1.58496	3.16993	0	1	1.58496	3.32193	0	0
574	C2_Mature osteoclasts	1	0	0	1.58496	5.16993	1	0	0	1	0	2.32193	1	0	0	0	2.80735	0	2.32193	1.58496	0	2.58496	1	1	0	1	0	0	3.45943	0	4.45943	3.70044	2	5.16993	5.75489	0	3
575	C1_Mononuclear macrophages	2	0	0	0	2	0	0	0	0	0	1	0	1	1	0	0	1	0	0	0	2.58496	2.58496	0	2	1	0	0	0	2.58496	3.32193	0	0	3.80735	4.24793	1	0
576	C1_Mononuclear macrophages	2.32193	0	0	0	2	0	0	0	1.58496	1	1.58496	2.80735	1.58496	2.58496	1.58496	1	1	0	0	1	3.45943	1	0	2.32193	0	0	0	1	2.80735	4.39232	1	1	3	4.08746	1	0
577	C1_Mononuclear macrophages	1	0	0	1	0	0	0	0	0	0	1	0	0	0	0	0	0	0	0	0	0	2	1	2	0	0	0	0	2	3.90689	0	1	2.58496	3.45943	0	1
578	C1_Mononuclear macrophages	1.58496	0	0	0	0	0	0	0	0	0	1	0	0	0	0	0	0	0	0	0	1.58496	2	0	0	0	0	0	2.32193	1	3.45943	0	0	2.32193	4.24793	0	0
579	C1_Progenitor osteoclasts	1.58496	0	0	0	1	0	0	0	2	0	2	1.58496	1.58496	1.58496	0	0	0	0	0	0	0	1	2	2.58496	0	0	0	0	0	4.24793	0	0	2	4.75489	0	0
580	C1_Mononuclear macrophages	0	0	0	0	0	0	0	0	1.58496	0	0	1.58496	0	0	1	0	0	0	0	0	2	0	0	1	1	0	0	0	0	3.58496	1	0	1.58496	3.80735	0	0
581	C2_Mononuclear macrophages	0	1	0	0	2	0	1	0	0	0	0	2	0	2.32193	1	0	0	0	0	1	3.16993	1	0	2	2	0	0	2.58496	1	3.58496	0	0	1	4.90689	0	1
582	C1_Mononuclear macrophages	0	0	0	0	0	0	0	0	1.58496	0	1	2.32193	0	1.58496	1	0	0	0	0	0	0	1.58496	1.58496	2.32193	1	0	0	1	1	3.90689	0	1.58496	2.32193	4	0	1
583	C1_Mononuclear macrophages	2.32193	0	0	0	0	0	0	0	0	0	1.58496	2.32193	0	0	1	0	0	0	0	1.58496	2.32193	0	0	1.58496	0	0	0	0	1.58496	2.80735	0	1.58496	2.32193	3.70044	0	0
584	C1_Mononuclear macrophages	1	0	0	1	1.58496	0	0	0	1.58496	0	1.58496	2.32193	0	0	0	0	0	0	0	0	1	1.58496	0	2.32193	1	0	0	1	0	4.08746	0	1.58496	2.32193	5.24793	0	1.58496
585	C1_Mononuclear macrophages	1.58496	0	0	1	2.32193	0	0	0	0	0	0	2	0	0	0	0	0	0	0	0	1.58496	2.32193	1.58496	1	0	0	0	1	0	4.24793	0	0	2	4.08746	0	0
586	C2_Mononuclear macrophages	0	1	0	1	2.80735	0	0	0	1	1	1	0	0	0	0	0	1	0	0	0	1.58496	1	0	1.58496	1	0	0	0	1	3.16993	0	0	2.58496	4.75489	0	0
587	C1_Mononuclear macrophages	0	0	0	0	0	0	0	0	0	0	0	0	1	0	1	0	1	0	0	0	0	1	0	2	1	0	0	0	2.32193	2.58496	0	0	2.80735	3.80735	0	0
588	C1_Progenitor osteoclasts	0	0	0	0	0	0	0	0	0	0	0	0	1	1.58496	2.80735	0	0	0	0	0	2	0	1	0	0	0	0	1.58496	1.58496	1.58496	0	1	0	2.80735	2	0
589	C1_Mononuclear macrophages	1	0	0	1.58496	0	0	0	0	0	0	1.58496	0	0	0	1	0	0	0	0	0	2	1	0	1	0	0	0	0	2.58496	3.58496	0	1.58496	2	4.39232	0	1
590	C1_Mononuclear macrophages	1	0	0	1	0	0	0	0	0	0	0	1	0	2.32193	0	0	0	0	0	0	1	2	0	2.32193	1	0	0	1	1	3	0	1	2.32193	3.32193	0	0
591	C1_Mononuclear macrophages	1	0	0	0	0	0	0	0	0	0	1	1	1	2	1.58496	0	0	0	0	0	1.58496	0	0	0	1	0	0	0	2	2.80735	0	0	2	3.16993	0	0
592	C1_Mononuclear macrophages	1	0	0	0	0	0	0	0	0	0	1.58496	0	0	0	0	0	0	0	0	0	1.58496	1	0	1.58496	1	0	0	0	2	3.80735	0	1.58496	1	4.85798	0	0
593	C1_Progenitor osteoclasts	1.58496	0	0	0	1	0	0	0	1	0	0	1	0	1	0	0	0	0	0	0	1.58496	2.32193	2.58496	1.58496	0	0	0	1	2.32193	4.39232	0	0	2.58496	4.85798	0	0
594	C1_Mononuclear macrophages	0	0	0	0	0	0	0	0	0	0	0	1	0	2.32193	1	0	0	0	0	1	1	1.58496	0	0	1	0	0	0	0	2	0	1	1	3.70044	0	1
595	C1_Mononuclear macrophages	0	0	0	0	0	0	0	0	0	1	1	0	1	1.58496	0	0	0	0	0	0	0	1	0	0	0	0	0	0	1.58496	2.32193	0	0	0	3.58496	0	1.58496
596	C1_Mononuclear macrophages	0	0	0	0	0	0	0	0	0	0	0	0	0	0	0	0	0	0	0	0	1.58496	0	0	0	0	0	0	0	0	0	0	0	0	1	0	0
597	C1_Mononuclear macrophages	2	0	0	0	0	0	0	0	0	0	1	2	0	0	1	0	0	0	0	0	2	1.58496	1	1.58496	0	0	0	0	1	2.58496	0	1.58496	2.58496	4.64386	0	0
598	C1_Mononuclear macrophages	1.58496	0	0	0	0	0	0	0	1	0	1.58496	1.58496	0	1	0	0	1	0	0	1.58496	1	1	0	2	0	0	0	0	1.58496	4.24793	0	2	3	3.16993	0	0
599	C1_Mononuclear macrophages	1	0	0	0	0	0	0	0	0	0	1	1.58496	0	1.58496	2	0	0	0	0	0	0	0	0	1.58496	0	0	0	0	0	2.32193	0	1.58496	0	3.16993	0	0
600	C1_Mononuclear macrophages	0	0	0	0	1	0	0	0	0	0	0	1	1.58496	1	0	0	0	0	0	0	1	0	0	2.32193	1.58496	0	0	1	2.32193	4.52356	0	1.58496	0	3.32193	0	0
601	C1_Mononuclear macrophages	0	0	0	0	1	0	0	0	0	0	0	1.58496	0	2	1.58496	0	1	0	0	0	2	0	0	1	1	0	0	0	1.58496	4.39232	0	0	2.58496	4.52356	0	0
602	C1_Mononuclear macrophages	0	0	0	1	1.58496	0	0	0	0	0	0	1	0	1	0	0	0	0	0	0	2.32193	1	0	1	1	0	0	1.58496	1.58496	2.80735	0	1	1.58496	3.80735	1	0
603	C3_Dysfunctional osteoclasts	0	0	0	0	0	0	0	0	0	0	0	0	0	0	0	0	0	0	0	0	2	0	0	0	0	0	0	0	0	0	0	0	0	4	0	0
604	C2_Mature osteoclasts	1	0	0	0	3	0	1.58496	0	0	0	0	0	0	0	0	0	0	0	1.58496	0	0	0	0	0	0	0	0	1	0	2	1.58496	0	3.16993	0	0	0
605	C1_Progenitor osteoclasts	0	0	0	0	0	0	0	0	0	0	0	0	0	2	1	0	0	0	0	0	2.32193	0	0	0	0	0	0	0	0	2.32193	0	0	0	4.08746	0	0
606	C1_Mononuclear macrophages	1	0	0	1	0	0	0	0	2.32193	1	1.58496	1.58496	2	0	0	0	0	0	0	0	3.16993	3	0	0	0	0	0	1	1.58496	3.70044	0	1	2	3.80735	0	1
607	C1_Mononuclear macrophages	0	0	0	0	0	0	0	0	1	0	1	0	0	2.80735	3.80735	0	0	0	0	0	1	0	1	1	1	0	0	0	1.58496	3.32193	0	2	1.58496	3.16993	0	1
608	C1_Mononuclear macrophages	0	0	0	0	0	0	0	2.32193	1.58496	0	1.58496	0	0	0	0	0	0	0	0	0	1.58496	2	0	1	0	0	0	1	2	3.70044	0	2	3	4.16993	0	1
609	C1_Mononuclear macrophages	0	0	0	0	0	0	0	0	0	0	2	1.58496	0	0	1	0	0	0	0	0	1.58496	1	1	2	1.58496	0	0	0	1.58496	4	1	0	3.16993	4.45943	0	1
610	C2_Mononuclear macrophages	2	1.58496	0	0	1	0	0	0	0	0	1	1.58496	1.58496	0	1	0	0	0	0	0	2	0	0	0	2	0	0	1	0	2.58496	0	2	0	4.70044	0	0
611	C2_Mature osteoclasts	0	0	0	0	6.26679	0	2	0	1.58496	0	1	0	0	0	0	0	0	2.58496	1	1	1.58496	1	0	0	1	0	0	3	0	3.16993	1	0	4.64386	4.58496	0	1.58496
612	C1_Mononuclear macrophages	1	0	0	0	1	0	0	0	0	0	1	2.32193	0	1	1	1	0	0	0	0	1.58496	2	0	0	1	0	0	0	1	3.16993	0	1.58496	1	3.80735	0	0
613	C1_Mononuclear macrophages	0	0	0	0	0	0	0	0	1	0	0	0	0	1	0	0	0	0	0	0	1.58496	1	0	0	0	0	0	1	1	2	0	1.58496	0	0	1	0
614	C1_Progenitor osteoclasts	2.32193	0	0	1	0	0	0	1.58496	1	0	1.58496	1	0	2.32193	3.58496	0	1	0	1	1	2.80735	1	1.58496	2.32193	0	0	0	0	1.58496	4.75489	1	2	2	4.80735	0	1
615	C1_Mononuclear macrophages	1	0	0	0	0	0	0	0	1	1	1	1	0	1	2.32193	0	0	0	0	1	0	0	0	1	0	0	0	1	0	3.16993	1	1	1	4.08746	0	1.58496
616	C1_Mononuclear macrophages	1	0	0	0	0	0	0	3.80735	1	0	0	0	0	1	1.58496	0	0	0	0	0	2.32193	1	0	1	0	0	0	0	0	1	0	2	1	3	1	0
617	C1_Mononuclear macrophages	1.58496	0	0	1	0	0	0	0	0	0	1	1.58496	1	0	0	0	0	0	0	0	0	0	0	1	0	0	0	0	0	2.58496	0	1	0	2.58496	0	1
618	C1_Mononuclear macrophages	1.58496	0	0	1	1	0	0	0	0	0	0	0	1.58496	1	3.45943	0	0	0	0	0	2	1	0	0	0	0	0	1.58496	0	3.58496	0	2	1	4	0	0
619	C2_Mononuclear macrophages	1.58496	0	0	0	0	0	0	3.45943	1	0	0	2	0	1.58496	0	0	0	0	0	0	2	1	1	1.58496	0	0	0	1	1	3.32193	0	2	2	4.52356	0	1
620	C1_Mononuclear macrophages	1	0	0	1	1	0	0	0	1	1	0	2.32193	1	0	0	0	0	0	0	0	1	1.58496	0	1.58496	1	0	0	0	2	4.16993	0	2	3.45943	4.39232	1	0
621	C1_Mononuclear macrophages	1	0	0	0	0	0	0	0	2.58496	0	1	0	0	1	0	0	0	0	0	0	1.58496	0	1	1.58496	0	0	0	2	1	4.32193	1	0	1	2.58496	1	0
622	C1_Mononuclear macrophages	0	0	0	1	0	0	0	0	0	0	1	0	0	0	0	0	0	0	0	0	2	1	0	0	0	0	0	0	2.32193	2.32193	0	0	0	3	0	0
623	C3_Dysfunctional osteoclasts	0	0	0	0	6.71425	0	0	0	0	0	0	0	0	0	0	0	0	0	0	0	1	0	0	0	0	0	0	0	0	4	0	0	4.9542	4.80735	1	1.58496
624	C1_Mononuclear macrophages	1	0	0	0	1	0	0	0	1	0	1.58496	1	0	1	0	0	0	0	0	0	1	1.58496	0	0	0	0	0	1	1	4.16993	1	1	3	3.16993	1	1.58496
625	C3_Dysfunctional osteoclasts	0	0	0	0	0	0	0	0	0	0	1	0	0	0	0	0	0	0	0	0	0	0	0	0	0	0	0	0	0	1	0	0	0	4.24793	0	1
626	C1_Mononuclear macrophages	0	0	0	0	1.58496	0	0	0	1	0	0	1	0	0	0	0	0	0	0	0	0	0	0	1.58496	0	0	0	1.58496	0	3.58496	0	0	2	3.45943	0	0
627	C1_Mononuclear macrophages	1	0	0	0	1.58496	0	0	0	0	0	0	0	1	1	0	0	0	0	0	0	1	1.58496	0	0	0	0	0	0	2.32193	3.32193	0	0	3.70044	3.16993	0	2
628	C1_Mononuclear macrophages	1	0	0	1	0	0	0	0	0	0	0	2	0	0	0	0	0	0	0	0	1	1	1	1	0	0	0	1.58496	2	4.24793	1	1.58496	2.80735	3.80735	1.58496	1
629	C1_Mononuclear macrophages	0	0	0	0	0	0	0	0	2	0	0	1.58496	0	2.58496	3.80735	0	0	0	0	0	2.32193	0	1	0	1	0	0	1	0	3.70044	0	1.58496	1	3.16993	0	1
630	C1_Mononuclear macrophages	2	0	0	0	1	0	0	0	1	0	1	1	1.58496	0	2	0	0	0	0	0	3.16993	1	0	1.58496	0	0	0	0	1	3.16993	0	1	1.58496	4.24793	0	0
631	C1_Mononuclear macrophages	2.32193	0	0	1.58496	0	0	0	0	0	0	0	1	1	0	1.58496	0	0	0	0	0	0	1	0	0	0	0	0	0	1.58496	3.58496	0	1.58496	1	3.58496	0	0
632	C2_Mononuclear macrophages	2.32193	1	2.80735	1	0	0	0	0	0	0	1.58496	1	0	1	1	0	0	0	0	1	2.32193	2	0	2.80735	1.58496	0	0	2.58496	2	4.16993	0	0	1.58496	5	1	1.58496
633	C1_Mononuclear macrophages	1	0	0	0	0	0	0	0	0	0	0	1	0	0	0	0	0	0	0	0	1	1	0	0	0	0	0	1	1	3.45943	0	1	2	2.80735	0	0
634	C1_Mononuclear macrophages	1.58496	0	0	0	1	0	0	0	0	0	1	1.58496	0	1	0	0	0	0	0	0	1.58496	2.58496	1	1	0	0	0	2	0	4.39232	0	1	3.58496	4.39232	1	1
635	C1_Mononuclear macrophages	0	0	0	0	0	0	0	0	0	0	1	0	0	1	1	0	0	0	0	0	0	1.58496	1.58496	2	0	0	0	0	1.58496	3.45943	1	0	2	2.58496	0	0
636	C1_Mononuclear macrophages	1	0	0	0	0	0	0	0	0	0	0	0	1	0	0	0	0	0	0	0	2	1	0	1	1	0	0	1.58496	1	4.64386	0	0	3.45943	3.58496	0	0
637	C1_Mononuclear macrophages	1.58496	0	0	0	1.58496	0	0	0	0	0	0	2.32193	0	0	2.58496	1	0	0	0	0	2.32193	1	0	2.58496	1	0	0	1	2.32193	3.90689	0	1.58496	2.58496	4	0	0
638	C1_Mononuclear macrophages	0	0	0	0	2.32193	1	0	0	1.58496	0	2.58496	1	1	0	0	1	0	1	0	0	3	1.58496	1	0	0	0	0	0	1.58496	3.90689	1	1	2.58496	3.90689	0	1.58496
639	C1_Mononuclear macrophages	0	0	0	0	1	0	0	0	0	0	1	0	0	0	0	0	0	0	0	0	1	0	0	0	0	0	0	0	0	2	0	0	0	0	0	0
640	C1_Progenitor osteoclasts	0	0	0	0	0	0	0	0	1	1	3.32193	1	0	1	1	0	0	1	0	0	3	1.58496	1.58496	0	1	0	0	1	1	4.24793	0	0	3.58496	5.55459	0	1
641	C1_Mononuclear macrophages	0	0	0	1	0	0	0	0	1	0	1	1.58496	1.58496	1.58496	0	0	0	0	0	0	2	1	0	1.58496	0	0	0	1	0	3.90689	1	1.58496	2	2.80735	0	0
642	C1_Mononuclear macrophages	1	0	0	0	0	0	0	0	0	0	0	1	0	0	0	0	0	0	0	0	0	0	0	0	0	0	0	0	1	1	0	0	1	2	1.58496	1
643	C1_Mononuclear macrophages	1	0	0	0	1	0	0	0	0	0	0	0	0	0	0	0	0	0	0	1	1.58496	1	1	0	1	0	0	1	2	1.58496	0	1.58496	0	3	0	0
644	C2_Mature osteoclasts	1	0	1.58496	1.58496	5.64386	0	0	0	0	0	1	1.58496	0	0	0	0	0	2.58496	0	0	1	0	0	0	2	0	0	1	0	4.16993	2	0	4.64386	3.45943	0	1.58496
645	C1_Mononuclear macrophages	0	0	0	0	1	0	0	0	0	0	0	0	1	0	0	0	0	0	0	0	2.58496	0	0	1	0	0	0	1	0	4.08746	0	1	1	3.58496	0	1
646	C2_Mature osteoclasts	1.58496	0	0	3.16993	6.50779	0	2	0	1	0	1	0	0	1	0	1.58496	1.58496	1.58496	1	0	2.80735	0	1	0	1.58496	0	0	1	0	5	1	0	6.35755	4.75489	0	1.58496
647	C1_Mononuclear macrophages	1.58496	0	0	1.58496	0	0	0	0	0	0	1.58496	0	0	2.32193	0	0	0	0	0	0	1.58496	1.58496	0	1	1.58496	0	0	0	0	3.90689	0	1	2.58496	3.80735	0	2.58496
648	C1_Mononuclear macrophages	0	0	0	0	0	0	0	0	1	0	1	0	0	0	0	0	0	0	0	0	0	1	1	0	0	0	0	1	1	2.58496	0	0	2	3.58496	0	0
649	C1_Mononuclear macrophages	1.58496	0	0	0	0	0	0	0	3.32193	1	1	2	1	0	1	0	0	0	0	0	2	2	0	2	0	0	0	1	2	4.52356	0	1	3.32193	4.58496	1	0
650	C1_Mononuclear macrophages	1	0	0	0	0	0	0	0	0	0	0	1	1	0	0	0	0	0	0	0	1	0	0	0	1.58496	0	0	1	1.58496	4.39232	0	0	2.58496	3.90689	0	0
651	C1_Mononuclear macrophages	0	0	0	0	1	0	0	0	1.58496	0	1.58496	2	0	2.32193	1.58496	0	0	0	0	0	1.58496	2	1.58496	2	1.58496	0	0	1.58496	1.58496	4.32193	0	1.58496	3.32193	4.16993	1	0
652	C1_Mononuclear macrophages	0	0	0	1	0	0	0	0	0	0	0	0	0	1.58496	1	0	0	0	0	1.58496	2.32193	0	0	0	0	0	0	1	0	4.45943	0	0	2.80735	4.45943	0	1
653	C1_Mononuclear macrophages	1	0	0	1	1	0	0	0	0	0	1	1.58496	1	1	3	0	0	0	0	0	2	2	1	0	1.58496	0	0	1	2.32193	3.80735	0	1.58496	1	5	0	0
654	C1_Mononuclear macrophages	1.58496	0	0	1	1.58496	0	0	0	0	0	1	2	0	1	0	0	0	0	0	1	0	0	0	0	0	0	0	0	2	2.58496	0	1	1	3.16993	0	0
655	C1_Mononuclear macrophages	0	0	0	0	0	0	0	0	1	0	0	0	0	0	0	0	0	0	0	0	0	0	1.58496	1	0	0	0	0	0	0	0	0	0	1	0	1
656	C1_Mononuclear macrophages	1	0	0	1.58496	2.58496	0	0	0	2	1	1	1	0	1	0	0	0	0	0	1	2	1.58496	1	1	0	0	0	1	1	4	1.58496	0	1	4.45943	1	0
657	C1_Mononuclear macrophages	0	0	0	1	1	0	0	0	1.58496	0	0	0	0	1	1.58496	0	0	0	0	0	2	1	0	2	0	0	0	1	1.58496	3.32193	0	2.32193	2	3.80735	1	1
658	C3_Dysfunctional osteoclasts	0	0	0	0	0	0	0	0	0	0	0	0	0	0	0	0	0	0	0	0	1	1.58496	1	0	0	0	0	0	0	1	0	0	0	2	0	0
659	C1_Mononuclear macrophages	1	0	0	0	1	0	0	0	1	0	0	1.58496	0	0	0	0	0	0	0	0	2.32193	1	0	1	0	0	0	0	1.58496	2.58496	1	1	1.58496	2	1	0
660	C1_Mononuclear macrophages	1.58496	0	0	1	1	0	0	0	0	0	0	1	1	0	0	0	0	0	0	0	2	1.58496	1	1.58496	0	0	0	1.58496	2	3.70044	0	2	3.16993	3.70044	1.58496	1
661	C1_Mononuclear macrophages	0	0	0	0	0	0	0	1	0	1	0	1	2	1	2.32193	0	0	0	0	0	0	1	0	1.58496	1.58496	0	0	1	2.32193	3.90689	1	1	3	3.80735	0	0
662	C1_Mononuclear macrophages	0	0	0	0	0	0	0	0	1	0	1.58496	2	1.58496	1.58496	1.58496	0	0	0	0	1	1	1.58496	0	1	1	0	0	0	2	4.45943	0	1.58496	2.80735	3.16993	0	0
663	C1_Mononuclear macrophages	1	0	0	0	0	0	0	0	0	0	0	0	0	1	2.32193	0	0	0	0	1	1.58496	1	0	0	1	0	0	0	1	3.90689	0	0	2	3.32193	0	0
664	C1_Mononuclear macrophages	1	0	0	0	1	0	0	0	1	0	1.58496	1.58496	0	0	0	0	0	0	1	0	0	1	0	0	0	0	0	1	1	3.32193	0	0	2	3.32193	0	1
665	C1_Progenitor osteoclasts	0	0	0	0	0	0	0	5.2854	0	0	2	1.58496	1	0	1	0	1	0	0	1	3.32193	0	2.32193	0	1	0	1	0	2	2.80735	0	1.58496	1.58496	4.90689	0	1.58496
666	C1_Mononuclear macrophages	0	0	0	0	1.58496	0	0	0	2	0	0	1	1	0	0	0	0	0	0	1	2.32193	1	1.58496	1	1	0	0	0	0	3.45943	1	1.58496	2	3.45943	1	0
667	C1_Mononuclear macrophages	1	0	0	0	1	0	0	0	0	0	1.58496	2	0	1	0	0	0	0	0	0	1.58496	0	0	1.58496	1	0	0	0	0	3.90689	0	0	1	3.45943	0	0
668	C2_Mature osteoclasts	1	0	0	1	6.56986	0	1.58496	0	1	0	1.58496	1	0	0	1.58496	1	0	3	1	0	1.58496	1.58496	0	1	0	0	0	3.32193	0	3.16993	0	0	6.30378	5.04439	2.32193	2.58496
669	C1_Mononuclear macrophages	1	0	1	0	2.32193	0	0	0	1.58496	1	1	3	1	2.32193	1	0	0	0	0	0	2.80735	0	0	1	1.58496	0	0	0	2.58496	3.45943	0	0	2.32193	3.90689	0	1
670	C1_Mononuclear macrophages	0	0	0	0	0	0	0	3.80735	1	0	0	2	2.32193	2	1.58496	0	2	0	0	0	0	1	1	0	0	0	0	0	0	2.58496	0	0	1	2.80735	0	1.58496
671	C1_Mononuclear macrophages	1	0	0	0	1	0	0	0	0	0	1.58496	0	0	0	0	0	0	0	0	0	2	2	0	1	2.32193	0	0	2	0	4.70044	0	0	3.16993	3.32193	1.58496	0
672	C1_Mononuclear macrophages	1.58496	0	0	0	0	0	0	0	0	0	1.58496	1	1	0	0	0	1	0	1	1	2	1	1	1.58496	1	0	0	1.58496	1.58496	4.16993	0	2	2.80735	4.32193	0	1
673	C1_Mononuclear macrophages	1	0	0	0	0	0	0	0	1	0	0	2.32193	0	1.58496	0	0	1	0	0	0	1	1.58496	1	0	0	0	0	1	1.58496	3.45943	0	0	2	3.45943	1	1.58496
674	C1_Mononuclear macrophages	1	0	0	1.58496	0	0	0	0	1	0	0	1.58496	0	0	0	0	0	0	0	0	0	2	0	1	1	1	0	1.58496	2.58496	4.16993	0	1	2.58496	4.80735	1	1
675	C1_Mononuclear macrophages	0	0	1	0	0	0	0	0	2.32193	1	0	1.58496	1	0	0	0	0	0	0	0	0	2.58496	1.58496	2	1	0	0	1	1.58496	4.16993	1	1	3.16993	5.08746	1	0
676	C1_Mononuclear macrophages	0	0	0	0	1.58496	0	1	0	0	0	1	0	0	0	0	0	1	0	0	0	0	1.58496	0	0	0	0	0	1.58496	1	3.16993	1	0	1	3.70044	0	1
677	C1_Mononuclear macrophages	0	0	0	1	0	0	0	0	0	0	1	1	0	0	1	0	0	0	0	0	1.58496	0	1	0	0	0	0	0	0	0	0	0	2.32193	2.58496	1	1
678	C2_Mature osteoclasts	1	0	0	2.80735	6	0	2.80735	0	0	0	0	1.58496	0	1.58496	2	0	0	2.32193	1	0	2	1.58496	0	2	0	1	0	2.32193	1.58496	4.75489	0	0	5.42626	4.52356	1.58496	2.58496
679	C1_Mononuclear macrophages	1	0	0	0	1	0	0	0	0	0	0	0	0	0	1	0	1	0	0	0	2.80735	1	0	0	1	0	0	1	0	3.45943	0	1	1.58496	3.58496	0	0
680	C1_Mononuclear macrophages	0	0	0	0	0	0	0	0	0	0	0	0	0	0	0	0	0	0	0	0	1.58496	1	0	0	1	0	0	0	0	0	0	0	1	2	0	0
681	C1_Progenitor osteoclasts	1.58496	0	0	0	0	0	0	0	0	0	0	0	0	1	1.58496	0	0	0	0	0	2	0	1.58496	1.58496	0	0	0	0	1	3.45943	0	0	1	4.08746	0	1
682	C1_Mononuclear macrophages	0	0	0	1	2	0	0	0	0	0	0	1.58496	1	1.58496	0	0	0	0	0	0	1	2	1.58496	1	1	0	0	1.58496	1	3.90689	0	1.58496	2.58496	4.16993	1	0
683	C1_Mononuclear macrophages	1	0	0	1.58496	2	0	0	0	1	0	1	2.32193	1	0	0	0	0	0	0	0	2.32193	1.58496	0	2	1.58496	0	0	1	2	4.52356	0	2.32193	2.58496	4.70044	0	0
684	C2_Mature osteoclasts	2	0	2	2.58496	7.35755	0	2.58496	0	1.58496	0	0	1	0	1	1	2	1	2.80735	1.58496	0	2.80735	1	0	1	0	1	0	1.58496	2.58496	4.52356	1	1	6.50779	4.90689	0	3.70044
685	C1_Mononuclear macrophages	1.58496	0	0	1	0	0	0	0	0	0	0	2	0	0	0	0	1	0	0	0	2	1.58496	0	2	0	1	0	0	1.58496	3.90689	0	1	3.45943	3.45943	0	1
686	C1_Mononuclear macrophages	1	0	0	0	0	0	0	0	0	0	0	0	1.58496	0	2	0	0	0	0	1	1	1.58496	0	0	0	0	0	0	1.58496	2.58496	0	0	0	2.32193	0	0
687	C1_Mononuclear macrophages	2.32193	0	0	1	0	0	0	0	2	0	2.58496	1	1	0	0	0	1	0	1	0	3	1.58496	0	2.32193	0	0	0	0	2	3.45943	0	1.58496	0	5	0	0
688	C1_Mononuclear macrophages	0	0	0	0	1.58496	0	0	4.24793	0	0	0	0	0	1	0	0	0	0	0	0	1.58496	1.58496	0	1	0	0	0	0	2.58496	3.16993	0	0	2.80735	2	0	0
689	C1_Mononuclear macrophages	0	0	0	1	0	0	0	0	0	0	0	1.58496	0	2	1	0	1	0	0	0	1.58496	0	0	0	0	0	0	1	1.58496	1.58496	1	1	0	3.32193	0	0
690	C1_Mononuclear macrophages	0	0	0	1	2.32193	0	0	0	0	0	1	0	0	0	1	0	0	0	0	1	2.32193	1.58496	1	1.58496	1	0	0	2	2.58496	3.45943	0	1	3	4.45943	0	0
691	C1_Mononuclear macrophages	2	0	0	0	1.58496	0	0	0	1.58496	0	1	1.58496	0	2	0	0	0	0	0	1	1	1	0	2.32193	1.58496	0	0	1	1.58496	4.32193	1.58496	1.58496	3	4.08746	0	0
692	C1_Mononuclear macrophages	0	0	0	1.58496	1	0	0	3.90689	1	0	1	0	0	0	1	0	0	0	0	0	3.58496	1	1	2	2	0	0	1	1	3.32193	0	1	2	3.70044	0	2.32193
693	C1_Mononuclear macrophages	1.58496	0	0	0	0	1.58496	0	0	0	1	1	1.58496	0	0	0	0	0	0	1	0	1	1	2	1	0	0	0	0	1.58496	4	0	1	0	1	0	0
694	C1_Mononuclear macrophages	0	0	0	0	0	0	0	0	1.58496	0	0	1	0	1	0	0	0	0	0	0	1	1	1	1	0	0	0	1	1.58496	2	0	1	1	4.70044	1.58496	0
695	C1_Mononuclear macrophages	0	0	0	0	1	0	0	0	1	0	0	1.58496	2	0	0	0	0	0	0	0	1	0	0	1	0	0	0	0	0	3.16993	1	0	2.32193	3.45943	0	0
696	C1_Mononuclear macrophages	1	0	0	0	0	0	0	3.32193	0	0	0	0	0	0	1	1	1	0	0	0	2	0	0	0	0	0	0	0	0	3	1	1.58496	2.58496	3.45943	0	0
697	C1_Mononuclear macrophages	0	0	0	0	1	0	0	0	0	0	0	0	0	0	1.58496	0	0	0	0	0	2	1	0	1.58496	1.58496	0	0	1	1.58496	3.80735	0	1	3.90689	4.70044	0	0
698	C1_Mononuclear macrophages	1.58496	0	0	1.58496	0	0	0	0	1.58496	0	0	1.58496	0	0	3.70044	0	0	0	0	0	1.58496	0	1	1	0	0	0	1.58496	0	4.16993	0	0	1	3.90689	0	0
699	C1_Progenitor osteoclasts	1	0	0	0	0	0	0	3.32193	0	0	1	0	0	1	2.58496	0	0	0	0	0	0	1	0	1	0	0	0	0	2	1	0	0	0	3.32193	0	0
700	C1_Mononuclear macrophages	0	0	0	0	0	0	0	0	0	0	0	1	0	0	1	0	0	0	0	0	0	1	0	1	0	0	0	0	1	3.16993	0	0	0	3.80735	0	0
701	C2_Mature osteoclasts	2.32193	0	0	1	5.75489	0	0	0	1.58496	0	0	2	0	1	1.58496	0	0	1.58496	0	0	2	2.58496	0	1	0	1	0	3.16993	0	2.80735	2.58496	1	5.42626	4.90689	0	1.58496
702	C1_Mononuclear macrophages	1	0	0	0	0	0	0	0	1.58496	0	1	1	1	0	1.58496	0	1.58496	0	0	0	1	1	0	1	1	0	0	0	1.58496	3.32193	0	1	2	2.58496	0	0
703	C1_Mononuclear macrophages	0	0	0	0	1	0	0	0	1	0	0	0	0	1	0	0	1	0	0	0	0	1.58496	1	1	0	0	0	0	1	3.32193	0	0	0	2.32193	0	0
704	C1_Progenitor osteoclasts	2	0	0	0	0	0	0	3	0	0	2	0	0	0	2	0	0	0	0	0	1	1.58496	1.58496	1.58496	0	0	0	0	0	3.45943	0	1	2.80735	4.80735	0	0
705	C1_Mononuclear macrophages	0	0	0	0	1	0	0	0	0	0	0	0	0	0	0	0	1	0	0	0	1	0	0	0	0	0	0	0	0	3.16993	0	0	1.58496	3	0	0
706	C1_Mononuclear macrophages	1	0	0	1	0	0	0	0	1	0	2	1.58496	0	0	1	0	0	0	0	0	2	1.58496	2	1	1	0	0	1	1	3.45943	1	2	1.58496	4.08746	1	0
707	C1_Mononuclear macrophages	1.58496	0	0	2	1.58496	0	0	0	2	0	0	0	0	0	0	0	0	0	0	0	1	1	0	1	0	0	0	1	1.58496	4.39232	0	0	1.58496	4.58496	0	0
708	C1_Mononuclear macrophages	0	0	0	0	1	0	0	0	0	0	1	1.58496	0	0	0	0	0	0	0	0	0	1.58496	0	0	0	0	0	0	2	4.08746	0	1.58496	0	4	1	0
709	C1_Mononuclear macrophages	1	0	0	0	0	0	0	0	2.32193	0	1	0	0	0	0	1	0	0	0	0	1	1.58496	0	1	0	0	0	0	0	3.32193	0	1	2	4	1	0
710	C1_Mononuclear macrophages	0	0	0	0	1	0	0	0	1	0	1	0	0	1.58496	1.58496	0	0	0	0	1	1	1	0	1	0	0	0	0	2.32193	4.16993	0	1	1.58496	3.58496	0	0
711	C1_Mononuclear macrophages	1	0	0	0	1.58496	0	0	0	1	0	1.58496	1	0	0	2.32193	0	0	0	0	0	0	1	1	1.58496	0	0	0	1	0	2.32193	0	0	0	3	0	1
712	C1_Mononuclear macrophages	0	0	0	0	0	0	0	0	2.32193	0	2	1	0	1.58496	0	0	0	0	0	0	2.80735	1.58496	2.32193	1.58496	0	0	0	1	2	3.45943	0	0	2	3	1.58496	0
713	C1_Mononuclear macrophages	1	0	0	0	1.58496	0	0	0	0	0	2	0	2	0	1	0	0	0	0	0	3.58496	2	0	0	0	0	0	1.58496	1.58496	4.24793	1	2.58496	2.58496	4.08746	0	0
714	C1_Mononuclear macrophages	1	0	0	1	0	0	0	0	1.58496	0	1.58496	2	0	0	0	0	0	0	0	0	1.58496	1.58496	1.58496	2	0	0	0	1.58496	1	4.24793	0	0	2.58496	4.32193	0	0
715	C1_Mononuclear macrophages	0	0	0	0	0	0	0	0	1	0	0	0	1	1	0	0	0	0	0	0	1.58496	0	0	1	0	0	0	0	1.58496	3.16993	0	1	1.58496	3.32193	0	1
716	C1_Mononuclear macrophages	0	0	0	0	0	0	0	0	0	0	0	1	0	0	2	0	0	0	0	0	2.32193	1	1	1	0	0	0	1	0	3	0	0	1	3	1	1
717	C1_Mononuclear macrophages	0	0	0	0	0	0	0	0	1	0	1	1	0	0	3.32193	0	0	0	0	0	1.58496	0	0	1.58496	1	0	0	0	2.58496	3.45943	1.58496	0	1	3.70044	0	1
718	C1_Mononuclear macrophages	0	0	0	1	0	0	0	0	1	1	1	1	0	0	2.58496	0	0	0	0	0	3	0	0	2	0	0	0	0	1.58496	4.39232	0	1	2.80735	3.58496	1	0
719	C1_Mononuclear macrophages	2	0	0	1	1	0	0	0	0	0	0	0	0	1.58496	0	0	0	0	0	1.58496	2	1	0	1.58496	0	0	0	0	1	3.58496	0	2	2.32193	3.16993	0	0
720	C1_Mononuclear macrophages	1	0	0	0	2.32193	0	0	0	0	0	1	2	0	1.58496	0	0	0	0	0	0	1	2	0	2.58496	1	0	0	1.58496	1	4	2	1	2.80735	3.90689	1	0
721	C1_Mononuclear macrophages	2	0	0	0	3	0	0	0	0	1	0	2.58496	0	0	0	0	0	0	0	0	3.16993	2.58496	0	2.58496	0	0	0	0	2	4.32193	1	0	2.58496	4.32193	0	0
722	C1_Progenitor osteoclasts	0	0	0	2	1	0	0	0	0	0	0	0	0	1	2.32193	0	0	0	0	0	2.32193	0	0	0	0	0	0	0	2.32193	2.32193	0	1	0	5.24793	2.32193	1
723	C1_Mononuclear macrophages	1.58496	0	0	1	1.58496	0	0	3	2	0	1	0	0	2.32193	3.70044	0	0	0	0	0	2	0	0	1	1	0	0	0	2.32193	4.52356	0	2	2.58496	4.16993	0	1.58496
724	C1_Mononuclear macrophages	1	0	0	0	0	0	0	0	0	1	1	1	2.32193	0	0	0	0	0	0	0	1	2.32193	0	1	1.58496	0	0	0	2	3.80735	1	1.58496	1.58496	4.08746	0	0
725	C1_Mononuclear macrophages	0	0	0	0	0	0	0	0	0	0	1.58496	0	0	0	0	0	0	0	1	0	1	0	0	0	0	0	0	1	1.58496	2	0	0	1.58496	3.16993	0	1
726	C1_Mononuclear macrophages	0	0	0	0	1	0	0	0	1.58496	1	1	1.58496	0	0	0	0	0	0	0	1	1	0	1.58496	1.58496	1	0	0	0	0	3.90689	0	2	0	3.58496	0	1
727	C1_Mononuclear macrophages	0	0	0	0	0	0	0	0	0	0	0	0	0	0	0	0	0	0	0	0	0	1	0	0	0	0	0	0	0	0	0	0	0	1.58496	0	0
728	C1_Mononuclear macrophages	0	0	0	1	0	0	0	1	1	0	0	0	1	0	1	0	0	0	0	0	1.58496	1.58496	1	1.58496	2	0	0	1	2	4.39232	0	1	3	4.9542	0	0
729	C1_Mononuclear macrophages	1	0	0	1	0	0	0	0	0	0	0	1.58496	1.58496	0	2.80735	0	0	0	0	0	0	0	1.58496	2.32193	0	0	0	1	1.58496	2.32193	0	1	3	3.70044	0	0
730	C1_Mononuclear macrophages	0	0	0	0	1	0	0	0	1	1	1	2.58496	0	0	2	0	0	0	0	0	0	0	0	1	1	0	0	0	0	4.24793	1	1	3.45943	3.80735	0	1
731	C2_Mature osteoclasts	1.58496	1	0	1.58496	6.08746	0	1.58496	0	2.32193	0	0	1	0	0	1.58496	0	0	2.32193	1.58496	0	2.32193	1.58496	0	1.58496	1.58496	1	0	2	1.58496	3.70044	0	0	5.78136	4.45943	1	2.80735
732	C1_Mononuclear macrophages	0	0	0	0	0	0	0	0	0	0	0	0	1	0	0	0	0	0	0	0	1	1	0	0	0	0	0	0	1	0	0	0	0	2	0	0
733	C1_Mononuclear macrophages	0	0	0	0	1	0	0	0	1.58496	0	0	1.58496	1.58496	1.58496	0	0	0	0	0	0	1	2	2	0	2	0	0	0	1	3	0	1	1.58496	3.45943	0	1
734	C1_Progenitor osteoclasts	0	0	0	1	0	0	0	0	1	0	0	0	0	1	0	0	0	0	0	0	1	1	1.58496	0	0	0	0	1	0	2.32193	0	1.58496	0	3.70044	0	1.58496
735	C1_Mononuclear macrophages	1	0	0	2	0	0	0	0	0	0	2	2	0	1.58496	1	0	1	0	0	0	1	1	1	1	0	0	0	1.58496	1.58496	3.16993	0	1	2.80735	2.58496	0	0
736	C1_Mononuclear macrophages	1.58496	0	0	0	0	0	0	0	1	1.58496	0	1.58496	0	0	0	0	0	0	0	0	1.58496	1.58496	1.58496	2.32193	1	0	0	2	0	4.64386	1	1	3	5.35755	0	0
737	C1_Mononuclear macrophages	2	0	0	1	2.80735	0	0	0	2	1	1	1.58496	1	0	2	0	0	0	0	0	2.80735	1.58496	0	2.32193	0	0	0	0	1.58496	5	1.58496	1.58496	3.16993	4.90689	0	1
738	C1_Mononuclear macrophages	1	0	0	0	0	0	0	0	0	0	0	1.58496	0	0	0	1	0	0	1	0	2	1	1	1	1.58496	0	0	0	2	3.32193	0	2	0	4.24793	0	1.58496
739	C1_Progenitor osteoclasts	0	0	0	0	1.58496	0	0	4.64386	1	0	1	0	0	1.58496	1	0	0	0	1	1	3.58496	0	1	0	0	0	0	1.58496	1.58496	3.45943	1	1	2.32193	5.83289	0	0
740	C1_Mononuclear macrophages	0	0	0	0	1	0	0	0	0	0	1	1	1	0	0	0	0	0	0	0	2.32193	0	1.58496	1	1	0	0	1.58496	0	2.32193	0	0	1.58496	3.32193	0	0
741	C1_Mononuclear macrophages	1	0	0	2	0	0	0	0	0	1	1	1.58496	1.58496	0	3.80735	0	0	0	0	1	2.32193	0	1	1	1	0	0	1	1	3.80735	1.58496	0	2.32193	4.52356	1	1
742	C1_Mononuclear macrophages	0	0	0	0	1.58496	0	0	0	0	0	1	1.58496	0	1.58496	1	0	0	0	0	1	1.58496	2	0	1	0	0	0	0	0	3	0	2	0	4.70044	0	0
743	C1_Mononuclear macrophages	2	0	0	0	2	0	0	1	1	0	1	2.58496	1	0	0	0	0	0	0	0	0	2	0	2	1	0	0	1	2.32193	4.24793	0	1	2.58496	4.39232	0	0
744	C2_Mature osteoclasts	0	0	0	2.32193	5.93074	0	0	0	0	0	0	0	0	0	1	1	0	2.58496	0	0	2.58496	2	1	1	1.58496	0	0	1.58496	0	4.58496	1.58496	1	5.85798	3.70044	1	1.58496
745	C1_Mononuclear macrophages	0	0	0	1	0	0	0	0	0	0	0	2	1.58496	0	1.58496	0	0	0	0	0	1.58496	1	0	1	0	0	0	1	0	3.45943	0	0	1	3.32193	0	0
746	C1_Mononuclear macrophages	1	0	0	1	1	0	0	3.32193	1.58496	0	0	1	0	2	3.16993	0	1	0	0	0	2.58496	1	0	0	1.58496	0	0	0	0	2.32193	1	1	0	4.58496	0	0
747	C1_Mononuclear macrophages	1	0	0	0	1.58496	0	0	0	0	0	0	1.58496	0	0	0	0	0	0	0	0	2	1	0	2.58496	1.58496	0	0	0	2.32193	4.32193	0	1.58496	2.58496	3.90689	1	1
748	C1_Mononuclear macrophages	0	0	0	0	0	0	1	0	0	0	0	0	0	0	0	0	0	0	0	0	0	0	0	0	0	0	0	0	0	1	0	0	1	0	0	0
749	C2_Mononuclear macrophages	2	0	1	1	1	0	0	1	0	0	0	2	2	0	1.58496	0	0	0	0	0	3.16993	0	1	0	1.58496	0	0	1.58496	2	3.70044	0	1	1	4.16993	0	0
750	C1_Mononuclear macrophages	0	0	0	0	0	0	0	0	0	0	1	1	0	1.58496	3	0	0	0	0	0	1	1.58496	0	1	1.58496	0	0	1	1	4	0	1	1.58496	3.58496	0	0
751	C1_Mononuclear macrophages	0	0	0	0	0	0	0	0	0	0	1	0	0	0	0	0	0	0	0	0	1	1.58496	1	1.58496	0	0	0	1	2	3.58496	0	0	3.58496	3.32193	0	0
752	C2_Mononuclear macrophages	1.58496	0	1	1	0	1	0	0	1	0	0	2	0	1.58496	0	0	0	0	0	0	1	1.58496	1	1	0	0	0	1	1	2.80735	0	1	1.58496	3.90689	1	0
753	C2_Mononuclear macrophages	2	2	0	0	0	0	0	0	1	0	1.58496	1	0	0	1	0	0	0	0	0	2.80735	2	0	1	1	0	1	1	1.58496	3.70044	0	1.58496	2.32193	4.85798	0	1
754	C1_Mononuclear macrophages	0	0	0	0	2	0	0	0	0	0	1	0	0	0	1.58496	1	0	0	0	0	2.58496	0	1	2	2	0	0	1	1	3.45943	0	1.58496	1	4.16993	0	0
755	C1_Mononuclear macrophages	0	0	0	1	0	0	0	0	1	0	1.58496	0	0	2.32193	1	0	0	0	0	0	1	1.58496	1	1	0	0	0	0	1.58496	4.24793	0	1.58496	1	3.16993	0	0
756	C1_Mononuclear macrophages	0	0	0	0	0	0	0	0	0	0	1	1.58496	0	0	0	0	0	0	0	0	0	1.58496	0	2.32193	0	0	0	1	2	2.58496	0	0	1.58496	2.58496	0	0
757	C1_Mononuclear macrophages	2	0	0	0	0	0	0	0	0	0	0	0	0	2.58496	2	0	0	0	0	0	1	1	1	1	1	0	0	0	1	3.70044	0	2	2.32193	3.70044	1.58496	0
758	C1_Mononuclear macrophages	0	0	0	0	0	0	0	0	1	1	0	1	0	2.32193	1.58496	0	0	0	0	0	2	1	0	2.32193	0	0	0	0	1	4.32193	0	1.58496	1.58496	3.16993	0	0
759	C1_Mononuclear macrophages	0	0	0	0	0	0	0	0	0	0	0	0	0	0	0	0	0	0	0	0	0	1	0	0	0	0	0	0	1	2	0	0	1	3.45943	0	0
760	C1_Mononuclear macrophages	0	0	0	0	1.58496	0	0	0	1.58496	0	0	1	2	0	1	0	0	0	0	0	2	1.58496	0	1.58496	0	0	0	0	2.58496	2.32193	0	1	1	2.32193	1	1
761	C1_Mononuclear macrophages	2.32193	0	0	0	1	0	0	0	0	1	1	1	0	0	1.58496	0	0	0	0	0	1	1	1	1	1	0	0	0	1.58496	4	0	0	2.80735	3.90689	0	0
762	C1_Mononuclear macrophages	0	0	0	1	0	0	0	0	1.58496	1	0	0	0	0	0	0	1	0	0	0	0	0	0	0	1	0	0	0	0	1	0	0	0	2	0	0
763	C1_Mononuclear macrophages	0	0	0	1	0	0	0	0	0	0	0	0	0	1.58496	2.32193	0	0	0	0	0	1.58496	1	0	2	0	0	0	1	1	2	0	0	0	3.80735	0	1
764	C2_Mature osteoclasts	1.58496	0	1	2	5.70044	0	0	0	0	0	1	1.58496	0	0	0	1.58496	0	2	2	0	1.58496	0	0	1.58496	1	0	0	0	0	2.80735	1	0	5.70044	2.80735	1	1
765	C1_Mononuclear macrophages	1.58496	0	0	1	0	0	0	0	0	0	1	0	0	0	2.32193	1	0	0	0	1	1.58496	1	0	2.32193	1	0	0	1	0	3.16993	0	1.58496	1	5.24793	0	1.58496
766	C1_Mononuclear macrophages	0	0	0	0	1	0	0	0	1.58496	0	0	0	1	0	0	0	0	0	0	0	3	1.58496	1.58496	1.58496	1.58496	0	0	2	1	3.80735	0	1	2.80735	3.70044	0	1
767	C1_Mononuclear macrophages	1	0	0	1	0	0	0	0	2.32193	0	1	1.58496	1	0	0	1	0	0	0	0	2	2	0	2.32193	0	0	0	0	1.58496	3.58496	1	1	0	3.16993	0	1
768	C1_Mononuclear macrophages	0	0	0	1.58496	0	0	0	0	0	0	0	1	1.58496	0	0	0	0	0	0	0	0	0	0	0	0	0	0	0	1.58496	2.32193	1	1	0	2	0	0
769	C1_Mononuclear macrophages	1.58496	0	0	1	2	0	0	0	0	0	2.32193	2	0	0	1	0	0	0	0	1	1.58496	2	0	1	1	0	0	0	0	3.70044	1.58496	0	1.58496	2.58496	0	0
770	C1_Progenitor osteoclasts	0	0	0	0	0	0	0	0	0	0	0	0	0	0	0	0	0	0	0	0	1	0	0	1	0	0	0	1	0	0	0	0	0	3.32193	0	1
771	C1_Mononuclear macrophages	0	0	0	1	0	0	0	0	1	0	0	2	1	1	2.58496	0	0	0	0	0	1	2	0	0	1	0	0	1	1	3.70044	0	2	1	4.08746	0	1
772	C1_Mononuclear macrophages	1	0	0	0	1.58496	0	0	0	1	1	1	0	0	0	0	0	0	0	0	0	1.58496	0	0	1	0	0	0	1.58496	2	3.70044	1	1	1	3.80735	0	1
773	C1_Mononuclear macrophages	0	0	0	0	0	0	0	0	1	0	1	1	1	1.58496	0	0	0	0	0	1	2.32193	0	0	1	0	0	0	1.58496	2.32193	4.85798	0	0	4.08746	4.16993	0	1
774	C1_Mononuclear macrophages	0	0	0	0	0	0	0	0	0	0	1	1.58496	0	0	3	0	1.58496	0	0	1	1	0	1	1	0	0	0	1	1	2.32193	0	0	0	3	1	1.58496
775	C1_Mononuclear macrophages	1	0	0	1	0	0	0	0	0	0	1	2.80735	0	1	1	0	1	0	0	0	0	0	1	1	0	0	0	0	1.58496	4.16993	0	1.58496	2	3.45943	0	0
776	C1_Mononuclear macrophages	2	0	0	1	0	0	0	0	1	0	0	0	0	0	1	0	0	0	0	0	1	2	1	1	1.58496	0	0	0	1	3.90689	0	1	1	3.70044	0	1
777	C1_Mononuclear macrophages	1	0	0	0	1	0	0	0	0	0	0	1	1	0	0	0	0	0	0	0	2.80735	2	0	1.58496	1	0	0	0	1.58496	3.45943	0	0	1.58496	3.32193	1	0
778	C3_Dysfunctional osteoclasts	0	0	1	0	0	0	0	0	0	0	0	0	0	0	1	0	0	0	1.58496	0	1.58496	1	1	0	1	0	0	0	1	0	0	0	0	3.70044	0	0
779	C1_Mononuclear macrophages	0	0	0	0	1	0	0	0	0	0	0	0	0	2.58496	1	0	0	0	1	0	1.58496	0	1	0	0	0	0	0	1	3.45943	0	0	2.32193	4	0	0
780	C1_Mononuclear macrophages	1	0	0	1.58496	0	0	0	3.45943	0	0	1	2	0	2.58496	0	1.58496	0	0	1	1	1.58496	0	0	2	1.58496	0	0	0	1	3.70044	0	2	2.32193	4.58496	0	1.58496
781	C1_Mononuclear macrophages	0	0	0	0	0	0	0	0	0	0	0	1.58496	1	0	0	0	1	0	0	0	1.58496	0	0	1	0	1	0	0	0	2.32193	1.58496	0	0	3.32193	0	0
782	C1_Mononuclear macrophages	0	0	0	0	1	0	0	0	0	0	1	0	1	1	0	0	1	0	0	0	1	0	1.58496	1	0	0	0	1	1	3.80735	0	2.32193	2.32193	3.58496	0	0
783	C1_Mononuclear macrophages	1	0	0	0	0	0	0	0	1	0	0	2.58496	1.58496	0	0	0	0	0	0	0	1.58496	1	1	1	1	0	0	1	1	4.75489	0	2	1	4.32193	0	0
784	C2_Mononuclear macrophages	1	1	0	1	2	0	0	0	0	0	0	1.58496	2	3	2.32193	0	1	0	0	0	3	1.58496	0	0	1	0	0	1.58496	2.80735	3.16993	0	1.58496	1	3.90689	0	1
785	C1_Mononuclear macrophages	1	0	0	0	2.58496	0	0	0	1	0	1	2.32193	0	0	0	0	1	0	0	0	1.58496	0	0	1	1	0	0	0	1	3.58496	0	0	1	3.80735	0	0
786	C1_Mononuclear macrophages	0	0	0	0	1.58496	0	0	1.58496	1	0	0	1	0	0	0	0	0	0	0	0	2.80735	0	0	1.58496	0	0	0	0	1.58496	3.45943	0	1	2	3.58496	0	0
787	C1_Mononuclear macrophages	0	0	0	1	0	0	0	0	0	0	0	1.58496	0	0	0	0	1	0	1	0	1	1.58496	0	1	0	0	0	0	2.32193	2.58496	0	1	3	2.32193	0	0
788	C1_Mononuclear macrophages	0	0	0	1	1.58496	0	0	0	1.58496	0	1	2	0	0	0	0	0	0	0	0	2.32193	0	0	0	1	0	0	2.32193	1	2.58496	0	1.58496	2	3.80735	0	0
789	C1_Mononuclear macrophages	1	0	0	0	0	0	0	0	0	0	0	1	0	0	1	0	0	0	0	1	0	0	0	0	0	0	0	0	1.58496	2	0	0	0	1.58496	0	0
790	C1_Mononuclear macrophages	1	0	0	0	2.80735	0	0	0	0	0	0	1	0	0	1	0	0	0	0	0	1	1	0	0	0	0	0	1	1.58496	3.45943	0	1	2.32193	4.16993	1	0
791	C1_Mononuclear macrophages	0	0	0	0	0	0	0	0	0	0	1	0	0	0	0	0	0	0	0	0	2.32193	0	1	1.58496	1	0	0	1	1	3.80735	0	0	1	4.16993	0	1
792	C1_Mononuclear macrophages	0	0	0	0	0	0	0	0	1	0	1	1.58496	0	0	0	0	0	0	0	0	1.58496	0	1	2	1	0	0	0	1	4.08746	1	0	3.45943	3.70044	0	0
793	C1_Mononuclear macrophages	1	0	0	0	1	0	0	2.58496	0	0	0	1	0	0	1	0	1	0	0	0	2	1	0	1.58496	0	0	0	1	1	3.45943	0	0	0	3	2	1
794	C1_Mononuclear macrophages	1	0	0	0	0	0	0	3	0	0	0	0	0	0	0	0	0	0	0	0	1	1	0	1.58496	1.58496	0	0	0	0	3.16993	0	0	1.58496	3.90689	0	1.58496
795	C2_Mature osteoclasts	2	1.58496	0	2.32193	6.64386	0	1.58496	0	1.58496	0	1	0	0	0	0	1	0	2.80735	1	0	1.58496	1	0	1	2	1	0	3.16993	2.32193	4.16993	1	1	6.30378	4.52356	1.58496	2
796	C1_Mononuclear macrophages	1	0	0	0	0	0	0	0	1.58496	0	2	1.58496	1	0	2.58496	1	0	0	0	0	2.32193	1	0	1	0	0	0	1.58496	0	3.45943	0	2	1.58496	4.16993	1	1
797	C1_Mononuclear macrophages	0	0	0	1	1	1	0	0	0	0	1	2.80735	0	1	0	0	0	0	1	0	1	2	0	2.58496	1	0	0	1	2.32193	4.16993	0	2.32193	3.32193	4.75489	0	1
798	C1_Mononuclear macrophages	2.80735	0	0	0	0	0	0	0	1	0	0	2	1	0	0	0	1	1.58496	0	0	2	1.58496	0	1.58496	1	0	0	0	1.58496	4	0	2.32193	2.58496	4.52356	1	0
799	C1_Mononuclear macrophages	0	0	0	1	0	0	0	0	0	0	0	0	2.32193	0	0	0	0	0	0	1	1	1	0	0	1.58496	0	0	1	2	2.80735	0	0	1.58496	3	0	1
800	C1_Mononuclear macrophages	0	0	0	0	1.58496	0	0	0	0	1	0	1	0	1	0	0	0	0	0	2	2	2	0	2.58496	1.58496	0	0	2	2	3.32193	0	0	2.58496	4	1.58496	1.58496
801	C1_Mononuclear macrophages	0	0	0	0	2.58496	0	0	0	1	0	0	2	0	0	2	0	0	0	0	0	1	0	0	1.58496	1	0	0	0	0	3.80735	0	1	1.58496	4.24793	0	2
802	C1_Mononuclear macrophages	0	0	0	0	0	0	0	0	1	0	1	0	1	0	3.32193	0	0	0	0	0	2	0	1	0	0	0	0	0	0	2.80735	0	1	2.32193	2.58496	0	0
803	C1_Mononuclear macrophages	1.58496	0	0	0	0	0	0	0	2	0	1	1.58496	0	1	3	0	0	0	1	1	1.58496	1.58496	1	1.58496	2	0	0	0	0	3.80735	2	0	1.58496	4.9542	1	1.58496
804	C1_Mononuclear macrophages	0	0	0	1.58496	1	0	0	0	0	0	1	1	1	0	0	0	0	0	0	0	2.58496	1	0	1	1	0	0	0	1	2.32193	0	1	2	4	0	0
805	C1_Mononuclear macrophages	1	0	0	1	1.58496	0	0	0	1	0	1	1.58496	0	0	0	0	0	0	0	1.58496	2	1.58496	1	1.58496	1	0	0	1	2.58496	3.80735	0	1	2.32193	4	0	1
806	C1_Mononuclear macrophages	0	0	0	1.58496	1	0	0	0	1.58496	0	1.58496	1	0	3	0	0	0	0	0	0	1	0	1.58496	2.32193	0	0	0	1.58496	2.80735	3.32193	0	2	3	4.32193	0	0
807	C1_Mononuclear macrophages	1	0	0	1	0	0	0	0	0	0	0	2	0	1	0	0	0	0	0	1	1	1	0	0	1.58496	0	0	1	2	3.70044	0	0	2	2.58496	1	0
808	C1_Mononuclear macrophages	0	0	0	1	0	0	0	0	0	0	0	2	1	1	3.32193	0	0	0	0	0	0	2	1	1.58496	0	0	0	0	2.80735	4.39232	0	2.32193	3.80735	4.08746	0	1.58496
809	C1_Mononuclear macrophages	0	0	0	1	1	0	0	0	0	0	2	0	0	1	0	0	0	0	0	0	1	0	0	2	1	0	0	0	1	3.16993	0	1	0	3.32193	0	0
810	C1_Progenitor osteoclasts	0	0	0	1	1.58496	0	0	1	0	0	2.32193	0	2.80735	2.58496	2.58496	0	0	0	0	0	3.32193	2.32193	0	1	1	0	0	1.58496	1.58496	3.70044	0	1	2	5.67243	1	0
811	C1_Mononuclear macrophages	1	0	0	0	2	0	0	0	1	0	0	1.58496	0	0	0	0	0	0	0	0	2	2.58496	0	0	0	0	0	1	3	4.08746	0	1.58496	3	2.80735	0	0
812	C1_Mononuclear macrophages	1.58496	0	0	0	1	0	0	0	0	0	1	2	1	2.80735	2.32193	0	0	0	0	0	1.58496	1.58496	1	2	0	0	0	0	0	3.32193	0	0	1.58496	3.45943	0	1
813	C1_Progenitor osteoclasts	1	0	0	1	3	0	0	0	2	0	2.58496	1	0	0	2.32193	0	0	0	0	1	3.16993	2	1.58496	2.58496	1	0	0	1.58496	2	4.32193	0	2	4.08746	4.85798	1	1
814	C1_Mononuclear macrophages	1	0	0	0	1	0	0	0	0	0	0	0	0	0	0	0	0	0	0	0	0	1.58496	0	0	0	0	0	0	1	3.45943	0	0	1	2.58496	0	1
815	C1_Mononuclear macrophages	1	0	0	0	2	0	0	0	0	0	0	1	1.58496	1	3.45943	0	0	0	0	0	1	0	1.58496	2	0	0	0	0	1	2.58496	0	1	2.80735	3.70044	0	1
816	C1_Mononuclear macrophages	0	0	0	0	1	0	0	0	1	0	0	0	0	1	1	0	0	0	0	0	1.58496	2	0	1	1	0	0	1	1	3.58496	1	1	1.58496	3.58496	0	0
817	C1_Mononuclear macrophages	0	0	0	0	0	0	0	0	1.58496	0	1	0	1	1	0	0	0	0	0	0	0	2	0	1	0	0	0	0	1.58496	1.58496	0	0	2.58496	4	0	1.58496
818	C1_Mononuclear macrophages	1.58496	0	0	2	1	0	0	0	1	0	0	2	0	0	0	0	0	0	0	0	1.58496	1.58496	1	0	1.58496	0	0	0	3	4.45943	1	1.58496	3	4.32193	1	1
819	C1_Mononuclear macrophages	0	0	0	0	0	0	0	0	0	0	1	1	0	2	2.32193	0	0	0	0	0	1	1.58496	0	1	0	0	0	0	1	3.32193	0	1.58496	1	3	0	0
820	C1_Progenitor osteoclasts	0	0	0	0	0	0	0	0	0	0	0	0	0	2	0	0	0	0	0	0	1	0	0	0	0	0	1	1.58496	1	2	0	0	0	4.75489	0	0
821	C1_Mononuclear macrophages	1.58496	0	0	0	0	0	0	0	0	0	0	1	1	0	0	0	0	0	0	0	1.58496	0	1	1	1.58496	0	0	1	1	3.32193	0	0	1.58496	3.45943	0	0
822	C1_Mononuclear macrophages	1	0	0	0	1	0	0	0	0	0	0	0	0	0	0	0	0	0	0	0	0	0	0	0	0	0	0	0	1.58496	1.58496	0	0	1.58496	2	0	0
823	C1_Mononuclear macrophages	1.58496	0	0	0	0	0	0	0	0	0	1.58496	0	0	0	1	0	0	0	0	0	1	1.58496	1.58496	0	1	0	0	0	1	3.32193	0	0	2.58496	3.16993	0	1
824	C1_Mononuclear macrophages	1.58496	0	0	1.58496	1.58496	0	0	1	1	0	1.58496	2.58496	2.80735	1.58496	2.58496	0	0	0	0	0	2.80735	1.58496	2	1	0	0	0	0	1.58496	4.45943	0	2	1.58496	4.32193	1	0
825	C1_Mononuclear macrophages	1.58496	0	0	0	1.58496	0	0	0	0	0	1	1.58496	0	0	0	0	0	0	0	1	2	1	1	1	1.58496	0	0	0	2	4.16993	0	2	2.32193	4.24793	0	0
826	C1_Mononuclear macrophages	1	0	0	1.58496	1	0	0	3.70044	1.58496	0	1	2	1.58496	1	2.32193	0	0	0	0	0	3.16993	0	0	0	1.58496	0	0	1	0	3.32193	0	0	1	2.80735	0	1
827	C2_Mononuclear macrophages	2	2	0	0	0	0	0	1	0	0	1	1	1.58496	2.32193	2	0	0	0	0	0	2	1	0	0	0	0	0	1.58496	0	3	0	1.58496	2	4.08746	0	0
828	C1_Progenitor osteoclasts	0	0	0	2	5.45943	0	1	0	0	0	1	0	0	0	1.58496	1	0	1	0	0	1.58496	0	1	1	1	0	0	1	0	4.58496	0	0	4.85798	3.16993	0	1.58496
829	C1_Mononuclear macrophages	0	0	0	2	0	0	0	0	0	1	1	1.58496	0	1.58496	0	0	0	0	0	0	2	0	0	0	2.32193	0	0	1	1	2.58496	0	1	0	3.70044	0	0
830	C1_Mononuclear macrophages	1.58496	0	0	0	0	0	0	0	0	0	2	1.58496	0	0	0	0	0	0	0	0	1	1.58496	0	0	0	0	0	0	0	3.90689	1	0	1	3.80735	0	0
831	C1_Mononuclear macrophages	1	0	0	0	0	0	0	0	0	0	1	0	0	0	1.58496	0	0	0	0	0	2.58496	1	0	0	1	0	0	0	1	2.80735	0	0	2	3.90689	0	0
832	C1_Mononuclear macrophages	1	0	0	0	1	0	0	0	0	0	0	1	2	2.32193	1	0	0	0	0	0	0	0	0	0	0	0	0	0	2	3	0	1.58496	2.32193	2.80735	0	0
833	C1_Mononuclear macrophages	1.58496	0	0	0	0	0	0	0	1	0	1	1	0	2	2	0	0	0	0	0	0	2.32193	0	1	0	0	0	2.32193	2.32193	3	0	0	0	3.32193	0	0
834	C1_Mononuclear macrophages	1.58496	0	0	0	0	0	0	0	1	0	0	2.58496	2.58496	0	0	0	0	0	1	0	2.80735	1	1	2	0	0	0	1.58496	3	4.52356	0	1	3.90689	4.45943	0	0
835	C1_Mononuclear macrophages	2.58496	0	0	0	0	0	0	0	1.58496	0	1	1	1	0	1	1	0	0	0	0	2	1.58496	0	0	0	0	0	0	1	3.70044	0	1	1.58496	3.32193	0	1.58496
836	C1_Progenitor osteoclasts	0	0	0	0	0	0	0	0	0	0	1	0	0	0	1.58496	0	0	0	0	0	0	0	1	0	0	0	0	1	0	1	0	0	0	2	0	0
837	C1_Mononuclear macrophages	2	0	0	1	1	0	0	1	0	0	1	1.58496	0	1	2	0	0	0	0	0	3.32193	1	1	1.58496	0	0	0	1.58496	2	4.32193	0	2	2	4.16993	0	0
838	C1_Mononuclear macrophages	0	0	0	0	0	0	0	0	0	0	0	0	0	0	0	0	0	0	0	0	0	1	1	1	0	0	0	2	1.58496	3.32193	0	1	0	3.58496	0	0
839	C1_Mononuclear macrophages	1.58496	0	0	0	0	0	0	0	0	0	1	0	1.58496	0	2	0	0	0	0	1	2.32193	1.58496	0	0	1	0	0	0	1	3.16993	0	1	2	3.32193	1.58496	0
840	C1_Mononuclear macrophages	1	0	0	0	0	0	0	0	0	0	0	0	0	0	0	0	0	0	0	0	1	0	0	1	0	0	0	0	1.58496	2.80735	0	0	0	4.45943	0	0
841	C2_Mononuclear macrophages	2.80735	0	0	0	1	0	0	0	0	1	0	1	1	1	0	0	1.58496	0	0	0	1	0	0	1	2	0	0	1	1	4	0	2.32193	1	4.16993	0	1
842	C1_Mononuclear macrophages	1	0	0	0	0	0	0	0	0	0	0	0	0	0	0	0	0	0	0	0	1	1	0	1	1	0	0	0	0	3.32193	0	0	2	1.58496	0	0
843	C1_Mononuclear macrophages	1	0	0	0	0	0	0	0	2.32193	0	0	1.58496	0	3.32193	0	0	0	0	0	0	0	0	0	1	0	0	0	0	1	3	0	1	1	3.70044	0	1.58496
844	C1_Mononuclear macrophages	0	0	0	0	0	0	0	0	0	0	0	1.58496	0	1	1	1	0	0	0	0	2	0	1	1	0	0	0	1	1.58496	2.32193	0	1	1	2.58496	0	1
845	C1_Mononuclear macrophages	0	0	0	0	0	0	0	0	1	1	1	0	2	2.32193	1	0	0	0	0	1	2.32193	1.58496	1	0	1	0	0	2	1	2.32193	0	0	3	3.16993	1	1.58496
846	C1_Mononuclear macrophages	0	0	0	0	0	0	0	0	1	0	0	0	0	0	1	0	0	0	0	0	1	1.58496	0	1.58496	0	0	0	0	1.58496	3.32193	0	1.58496	2.80735	4	1	1
847	C1_Mononuclear macrophages	0	0	0	1	0	1	0	0	0	0	0	1	0	2.32193	2.80735	0	0	0	0	0	0	0	1.58496	0	1	0	0	0	1.58496	3.45943	0	0	1	3.58496	0	0
848	C1_Mononuclear macrophages	2	0	0	0	2	0	0	0	1.58496	1	1.58496	1	1	0	2	0	1	0	1	0	3.70044	0	0	2	0	0	0	1	2.58496	4.45943	1	1	3.90689	4.32193	0	0
849	C1_Mononuclear macrophages	2	0	0	0	1.58496	0	0	3.45943	1	0	1.58496	0	0	0	1	0	0	0	0	0	2.80735	1.58496	0	1.58496	0	0	0	1	2.58496	4.64386	0	1.58496	2.32193	4.16993	0	0
850	C1_Mononuclear macrophages	1	0	0	0	0	0	0	0	0	1	0	0	0	0	0	0	0	0	0	0	1	1.58496	0	1	0	0	0	0	2	3	1	1.58496	0	3.80735	0	0
851	C1_Mononuclear macrophages	1	0	0	0	0	0	0	0	0	0	1	1	1	1	1	0	0	0	0	0	2.32193	0	2	2	0	0	0	0	2.32193	2.80735	0	2.32193	2.32193	4.39232	0	1
852	C1_Mononuclear macrophages	2.32193	0	0	1.58496	1.58496	0	0	0	1.58496	0	0	1	0	0	0	0	0	0	0	0	0	1.58496	0	3	1	0	0	0	2	4.16993	0	1.58496	3.45943	2.58496	1	1.58496
853	C1_Mononuclear macrophages	0	0	0	1	1	0	0	0	0	0	0	1.58496	0	1.58496	1.58496	0	0	0	0	0	1.58496	1.58496	1	2	0	0	0	1	1.58496	4.45943	0	1	2.58496	3.58496	1	0
854	C1_Progenitor osteoclasts	1.58496	0	0	0	0	1	0	0	0	0	1.58496	1.58496	0	0	0	0	0	0	0	0	2.58496	0	0	1	0	0	0	1	2.32193	4.52356	1.58496	1.58496	2	5.20945	1.58496	2
855	C1_Mononuclear macrophages	1.58496	0	0	1	1	0	0	0	0	0	0	2.32193	1.58496	0	1	0	1	0	0	0	1	1	1	0	0	0	0	0	2.32193	3.70044	1.58496	0	0	3.70044	0	0
856	C1_Mononuclear macrophages	1	0	0	1	0	1	0	0	0	0	0	0	0	1	0	0	0	0	1	0	2.32193	0	0	0	1	0	0	2	2	2.80735	0	0	1.58496	3.70044	0	0
857	C1_Mononuclear macrophages	0	0	0	0	2.80735	0	0	0	0	0	2	2	0	0	1	0	0	0	0	0	1.58496	1	1.58496	1	1	0	0	2.32193	2	4.32193	0	0	1.58496	4.24793	0	1
858	C1_Mononuclear macrophages	0	0	0	0	0	0	0	0	0	0	1	1	0	0	3	0	0	0	0	1	1	1.58496	0	0	0	0	0	1.58496	0	3.80735	0	1.58496	0	4.16993	0	0
859	C1_Mononuclear macrophages	1.58496	0	0	0	1	0	0	3.45943	1	1	0	2.32193	1.58496	0	0	0	0	0	0	0	2	1	0	1.58496	0	0	0	1	2	4	0	1.58496	2	4.16993	0	0
860	C1_Mononuclear macrophages	0	0	0	0	0	0	0	0	0	0	0	1	1	0	1	0	0	0	0	1	1.58496	2	0	0	0	0	0	0	1.58496	3.70044	0	1	1.58496	3.90689	0	1.58496
861	C1_Mononuclear macrophages	1	0	0	1	1	0	0	0	0	0	1.58496	2.58496	1.58496	1.58496	0	0	0	0	0	0	2	1.58496	0	2	0	0	0	2.58496	2	4	0	2	2.32193	4.52356	1	0
862	C1_Mononuclear macrophages	0	0	0	0	0	0	0	1.58496	0	1	0	1.58496	0	2.32193	2	0	0	0	0	1	0	0	1.58496	0	0	0	0	1	0	2	0	1	0	2.32193	0	0
863	C1_Mononuclear macrophages	1.58496	0	0	0	0	0	0	0	1	0	0	1.58496	0	2	1	0	0	0	0	0	1.58496	1	0	0	0	0	0	1	1.58496	3	0	1	1	3	0	0
864	C1_Mononuclear macrophages	0	0	0	1	1.58496	0	0	0	0	0	0	1.58496	0	0	1	0	0	0	0	0	2	1	0	1.58496	0	0	0	1.58496	0	3.45943	0	1	1.58496	3	0	0
865	C1_Mononuclear macrophages	0	0	0	1	0	0	0	0	0	0	0	1	0	0	2	0	0	0	0	0	1	0	0	1	0	0	0	0	0	0	0	0	0	1	0	1
866	C1_Progenitor osteoclasts	0	0	0	1	1	0	0	0	0	0	0	0	0	2.80735	0	0	0	0	1	0	3	0	1	1.58496	0	0	0	3	1.58496	3.70044	0	1	0	5.55459	2.80735	0
867	C1_Mononuclear macrophages	0	0	0	0	0	0	0	0	1	0	1	0	2.32193	2.58496	2	0	0	0	0	1	1.58496	0	1	1.58496	1	0	0	0	0	2.80735	0	0	0	3.80735	0	0
868	C1_Mononuclear macrophages	1.58496	0	0	0	2.58496	0	0	0	2	0	1	0	0	0	0	0	0	0	0	0	3	1	0	1.58496	0	0	0	1	2.58496	3.90689	0	1.58496	3.32193	3.80735	0	1
869	C1_Mononuclear macrophages	0	0	0	1	0	1	0	0	1	0	1	1.58496	1.58496	0	2.32193	0	0	0	1	0	0	0	0	1	0	0	0	2	1	4.24793	0	0	3	3.32193	0	0
870	C2_Mature osteoclasts	1	0	0	2	6.80735	0	1	0	1	0	1	1	0	0	1	0	0	2	0	0	2.80735	2.32193	1	0	1.58496	1	0	2.32193	1	4.45943	2	0	6.02237	4.52356	1	1
871	C1_Mononuclear macrophages	1.58496	0	0	0	0	0	0	0	1	0	1	0	1.58496	0	2	0	0	0	0	0	2	1	1	0	1	0	0	1.58496	3.16993	4	0	1	2.58496	3.58496	1.58496	0
872	C1_Mononuclear macrophages	1	0	0	1	1.58496	0	0	0	0	0	0	1	1	0	0	1	0	0	0	0	1.58496	1.58496	0	1.58496	0	0	0	1	2	4.08746	0	1	2.32193	4.58496	1	1
873	C1_Mononuclear macrophages	0	0	0	0	0	0	0	0	0	0	0	1	0	1	2.32193	0	0	0	0	0	2	0	0	1	0	0	0	0	0	2.32193	0	1.58496	1	2.32193	0	0
874	C2_Mononuclear macrophages	0	1	0	0	0	1	0	0	2	0	1	1	0	1	2.58496	0	1.58496	0	1	0	1	0	0	0	1	0	0	1	0	3	0	1.58496	1.58496	3.45943	0	0
875	C1_Progenitor osteoclasts	2.58496	0	0	2.58496	6	0	0	0	1	0	0	2.32193	1	0	2	1.58496	1	0	0	1	4	1	1	2.32193	1.58496	1	0	0	0	3.45943	2	1	3.90689	5.78136	1	1.58496
876	C1_Mononuclear macrophages	1.58496	0	0	0	0	0	0	0	0	0	0	2	0	0	0	0	0	0	0	0	2	2	0	2.32193	1.58496	0	0	0	1.58496	2	0	0	0	3.70044	0	0
877	C1_Mononuclear macrophages	2	0	0	0	3.80735	0	0	0	1.58496	0	1.58496	1	0	0	0	1	1	0	0	0	1.58496	2	0	0	2	1.58496	0	2.32193	0	4.52356	0	0	3	3.90689	1.58496	0
878	C1_Mononuclear macrophages	1	0	0	0	1.58496	0	0	0	0	0	0	1	0	3	1	0	0	0	0	0	0	0	0	0	0	0	0	1	0	3.45943	0	1	0	2.32193	1	0
879	C1_Mononuclear macrophages	1	0	0	0	0	0	0	0	1.58496	0	0	2.58496	0	0	2.32193	0	0	0	0	1.58496	1	0	0	1.58496	2	0	0	1	0	3.70044	1	1.58496	0	3.90689	0	0
880	C2_Mononuclear macrophages	2.58496	0	0	0	1	0	0	0	0	0	1	2.80735	0	1	0	0	0	0	0	0	2.32193	1	1	1.58496	1.58496	0	1	1.58496	0	3.90689	0	1	2.32193	4.70044	0	0
881	C2_Mononuclear macrophages	1	0	0	1	2	0	0	2.58496	0	0	0	1	1	2	0	0	0	0	0	1.58496	1	2	1	1	1.58496	0	0	0	2	3.90689	1	1.58496	3	4.90689	0	1
882	C1_Mononuclear macrophages	0	0	0	0	1.58496	0	0	0	0	0	0	0	0	1	2	0	0	0	0	0	0	1.58496	1.58496	0	1	0	0	0	1.58496	3	0	0	1	4.32193	0	0
883	C1_Mononuclear macrophages	1	0	0	1	0	0	0	0	0	0	1.58496	1	0	0	0	0	0	0	0	0	1	2	1	1	1	0	0	2.32193	2.32193	2.58496	0	0	1	4.70044	0	0
884	C1_Mononuclear macrophages	1	0	0	0	1	0	0	0	1	1	1	1.58496	0	0	0	0	0	0	0	1	0	1	1	1	1	0	0	1	1	3.80735	1.58496	1	1.58496	3.70044	0	0
885	C1_Mononuclear macrophages	1	0	0	0	0	0	0	3.16993	0	0	0	0	0	1	2	0	0	0	0	0	0	0	0	2.58496	1	0	0	0	0	3.58496	1	0	2	2.32193	0	0
886	C1_Mononuclear macrophages	1.58496	0	0	0	2	0	0	0	0	0	0	0	0	0	0	0	0	0	0	0	1.58496	1.58496	0	0	0	0	0	1	0	3.45943	0	1.58496	2	3.32193	0	1
887	C1_Mononuclear macrophages	1.58496	0	0	1	0	0	0	1.58496	1	0	1	1	0	0	1	1	0	0	0	0	2.58496	0	0	1.58496	0	0	0	0	1	3.32193	0	0	2.32193	4.39232	0	0
888	C1_Mononuclear macrophages	0	0	0	0	1	0	0	0	1	0	1	1	0	0	0	0	0	0	0	0	0	0	1	0	1	0	0	0	0	1	0	0	1	3.80735	1.58496	0
889	C1_Mononuclear macrophages	0	0	0	0	0	0	0	0	0	0	1	0	0	0	2.32193	0	0	0	0	0	1	0	2	1	0	0	0	0	1	3.45943	0	1	0	3.58496	0	0
890	C1_Mononuclear macrophages	0	0	0	0	0	0	0	0	1	0	1.58496	2	0	0	0	0	0	0	0	0	2	1.58496	1	0	0	0	0	0	0	2.32193	1	1	2.58496	3.58496	1	1
891	C2_Mature osteoclasts	1	0	0	2.58496	4.39232	0	0	0	1	0	0	0	0	0	1	0	1	2	0	0	2.32193	0	1	0	0	0	0	3.16993	0	3.58496	0	0	4.90689	5.12928	1.58496	1.58496
892	C1_Progenitor osteoclasts	0	0	0	0	0	0	0	1	0	0	1	0	1.58496	0	2.32193	0	1	0	0	0	3.32193	0	0	0	0	0	0	1	1.58496	1	0	1	0	3.58496	0	1
893	C1_Mononuclear macrophages	0	0	0	0	0	0	0	0	0	0	1	2.80735	1	1	1	0	2	0	0	0	1	1	0	1	1	0	0	1.58496	1	3	0	0	0	3.16993	0	0
894	C1_Mononuclear macrophages	1	0	0	1	1	0	0	0	0	0	0	2	0	0	3	0	0	0	0	1	2.80735	1	0	0	0	0	0	0	2	3.45943	0	1	1.58496	2.80735	0	1.58496
895	C1_Mononuclear macrophages	1	0	0	0	0	0	0	0	0	0	0	0	0	1	1.58496	0	0	0	0	0	2	0	0	0	1	0	0	0	1	3.32193	0	2	1	3	0	0
896	C1_Mononuclear macrophages	0	0	0	0	0	0	0	0	2	0	0	0	0	2.80735	1.58496	0	1	0	0	0	1	1	0	1	1	0	0	0	0	3.16993	0	0	1	3.90689	0	0
897	C1_Mononuclear macrophages	0	0	0	0	1	0	0	0	1	0	1	1	1	0	3.80735	0	1	0	0	0	1.58496	1	0	1	1.58496	0	0	0	1.58496	2.58496	1	1	2.32193	3.16993	0	1.58496
898	C1_Mononuclear macrophages	1	0	0	1.58496	1.58496	0	0	3.90689	1	0	2	0	0	1.58496	0	1	0	0	0	1	1	2	0	0	0	0	0	0	1	4.39232	0	0	2.32193	4.80735	1	1.58496
899	C1_Mononuclear macrophages	0	0	0	0	1	0	0	0	0	0	0	2.80735	0	1.58496	3.80735	0	0	0	0	0	2	1	1	2	1	0	0	1	1	3.16993	0	1.58496	1.58496	2.58496	0	0
900	C2_Mature osteoclasts	2	0	0	1	7.33092	0	1	0	1.58496	0	1.58496	1	0	0	1	0	0	1	0	1	2	2.32193	1.58496	0	0	0	0	2.58496	2	4.9542	1	0	7.19967	5.35755	1	1
901	C2_Mature osteoclasts	3.32193	0	0	1	6.44294	2.58496	2.58496	3.58496	1	0	1.58496	1	0	0	2	1	0	2.32193	2.32193	0	2.32193	1	0	1	0	1	0	3.32193	1	3.80735	0	0	5.90689	5.20945	1.58496	2
902	C1_Mononuclear macrophages	0	0	0	0	0	0	0	0	0	0	0	1	0	0	0	0	0	0	0	0	0	0	0	0	1	0	0	1	0	3.32193	0	1	2.32193	3	0	0
903	C1_Mononuclear macrophages	1	0	0	0	0	0	0	0	0	0	0	1	1.58496	1	0	0	1.58496	0	0	0	0	0	0	1.58496	0	0	0	0	1	2.80735	0	1	1	3.16993	0	0
904	C1_Mononuclear macrophages	1	0	0	1	0	0	0	0	1	0	1	2.80735	0	0	0	1	0	0	0	1	1	1	0	1.58496	0	0	0	0	0	4.16993	0	0	0	3	0	0
905	C1_Mononuclear macrophages	0	0	0	1	0	0	0	0	0	0	1	1	1	1.58496	3.32193	0	0	0	0	1	1	1	0	2.32193	1	0	0	0	1	2.58496	1	1	1	3.16993	1	1.58496
906	C1_Mononuclear macrophages	1	0	0	0	1.58496	0	0	0	0	0	0	0	0	1.58496	1.58496	0	0	0	0	0	0	1	0	1.58496	1	0	0	1	0	4.32193	0	1	2.32193	3.58496	0	0
907	C1_Mononuclear macrophages	1	0	0	1	1.58496	0	0	0	0	0	0	1.58496	0	0	0	0	0	0	0	0	1	2.32193	0	2	0	0	0	1	1	4.24793	0	1	3	3.58496	0	0
908	C1_Mononuclear macrophages	0	0	0	0	0	0	0	0	1	0	1.58496	0	1	1.58496	2.32193	0	1	0	0	0	1	1.58496	0	1.58496	1	0	0	1	2	4	1	1	2.32193	4.39232	0	0
909	C1_Mononuclear macrophages	1	0	0	0	0	0	0	0	0	0	0	0	0	0	1.58496	0	0	0	0	0	0	0	1	0	0	0	0	0	1	1	0	1	1	1	0	0
910	C1_Mononuclear macrophages	0	0	0	1	2	0	0	0	0	0	1	2	2.32193	0	0	0	0	0	0	0	0	0	0	1	1	0	0	1	0	2.32193	0	0	1.58496	2.58496	0	0
911	C2_Mononuclear macrophages	1	2.80735	0	1	1	0	0	0	0	0	0	2	1.58496	0	1	0	0	0	1	0	0	1	1	1	1	2	0	1	1.58496	3.45943	1	2.32193	2.58496	4	0	1
912	C1_Mononuclear macrophages	1.58496	0	0	1	1	0	0	0	0	1	1	2.58496	0	0	2.80735	0	0	0	0	0	1	1.58496	0	2.58496	0	0	0	0	1	3	0	0	1.58496	3.70044	0	0
913	C2_Mature osteoclasts	1	0	0	2	1	0	1.58496	0	0	1	1	2	0	0	0	0	0	2	1.58496	0	3	0	0	0	1	0	0	1	1.58496	3	1	0	1	3.80735	0	2
914	C1_Mononuclear macrophages	1	0	0	0	1	0	0	0	0	0	0	1	0	1.58496	3.16993	0	0	0	0	0	0	1	1.58496	2	0	0	0	1	1.58496	2.80735	0	1.58496	2.32193	3.58496	0	0
915	C1_Mononuclear macrophages	1.58496	0	0	0	0	0	0	0	0	0	0	1	0	2.58496	1.58496	0	0	0	0	0	0	0	1	0	0	0	0	0	0	1.58496	0	1	0	2	0	0
916	C1_Mononuclear macrophages	1	0	0	0	0	0	0	0	0	0	0	1	0	0	0	0	0	0	0	0	1.58496	1.58496	0	2.58496	1	0	0	0	1.58496	3.45943	1	0	1.58496	3.80735	0	0
917	C1_Mononuclear macrophages	0	0	0	0	0	0	0	0	1	0	0	1	0	1.58496	2.58496	0	1	1	0	0	2	2.32193	2.32193	1	1.58496	0	0	2	2	4.32193	0	1.58496	2.80735	5.20945	0	1
918	C1_Mononuclear macrophages	1	0	0	0	0	0	0	0	0	0	1	1	1.58496	0	1	0	0	0	0	0	1.58496	2	1	2.32193	1	0	0	1	2	4.58496	0	1	1.58496	4.32193	0	0
919	C1_Mononuclear macrophages	1.58496	0	0	0	0	0	0	0	1	0	1	1.58496	0	1	2	0	2	0	0	0	1	1.58496	1.58496	0	1	0	0	0	1	4.39232	1	1.58496	2.32193	4.85798	0	0
920	C1_Mononuclear macrophages	1	0	0	1.58496	0	0	0	0	0	0	0	1	0	1	0	0	0	0	0	0	1	0	0	1	0	0	0	1.58496	2	2.80735	0	0	2	3.58496	0	1
921	C1_Mononuclear macrophages	1	0	0	0	1.58496	0	0	0	1.58496	0	1.58496	1	1	0	0	0	0	0	0	0	1.58496	0	0	2	0	0	0	2	2.32193	4.32193	0	1	2	4.75489	0	1
922	C2_Mature osteoclasts	0	0	1	2.58496	7.78136	0	2	0	1	1	3	0	0	0	0	0	0	4	0	0	2.80735	0	0	1	1	0	0	2.58496	0	4.75489	2.58496	0	7.06609	4.9542	1.58496	3.58496
923	C1_Mononuclear macrophages	0	0	0	1	0	0	0	0	1.58496	0	0	0	0	1.58496	0	0	0	0	0	0	2	0	0	0	1	0	0	0	0	3.58496	0	2	2	3.90689	0	1
924	C1_Mononuclear macrophages	1	0	0	1	2	0	0	3.58496	2.32193	1	1.58496	1.58496	0	0	0	0	0	0	0	0	2.32193	1.58496	2	2.32193	1	0	0	1	1.58496	4.16993	0	1.58496	2.32193	4.52356	0	0
925	C1_Progenitor osteoclasts	0	0	0	1.58496	0	0	0	0	0	0	1	0	1	1.58496	2.32193	0	0	0	0	0	2.32193	0	1	1	0	0	0	1	0	1.58496	0	0	0	3.58496	0	1
926	C1_Mononuclear macrophages	1	0	0	1	0	0	0	0	1	0	2.32193	1.58496	1.58496	0	0	0	0	0	0	0	2.80735	0	0	1	2.58496	0	0	1	1	3.70044	0	2.32193	4.16993	4.70044	1	1.58496
927	C1_Mononuclear macrophages	0	0	0	0	0	0	0	0	0	0	0	0	2	0	0	0	0	0	0	0	2.32193	1	1	1	1.58496	0	0	0	1.58496	4.08746	1	0	2.58496	4.24793	0	1
928	C1_Mononuclear macrophages	1	0	0	1	0	0	0	0	0	1	1	1	0	1.58496	2.80735	0	0	0	0	0	1	0	0	0	1	0	0	0	1.58496	3.16993	0	1	0	3.16993	0	0
929	C1_Mononuclear macrophages	1.58496	0	0	1	1.58496	0	0	0	0	0	0	2.32193	0	1	1	0	0	0	0	0	2.32193	1.58496	0	1.58496	0	0	0	1	1	3.90689	1	1	1.58496	4.08746	1	1
930	C1_Mononuclear macrophages	0	0	0	1	0	0	0	0	1	0	0	2	1.58496	2.32193	3.58496	0	0	0	0	0	0	1	0	1.58496	1	0	0	0	2	2.32193	0	0	0	1.58496	0	1
931	C1_Mononuclear macrophages	1	0	0	0	0	0	0	0	0	0	1	1	0	1	2	0	0	0	0	0	1	0	0	0	0	0	0	0	1	2.58496	0	1	1.58496	2.32193	0	1
932	C2_Mature osteoclasts	1	0	1	1.58496	6.85798	0	1.58496	0	0	0	0	0	0	0	1.58496	0	1	3.16993	0	0	2.58496	0	0	2	0	1	0	1	1	4.24793	0	0	6.80735	3.32193	0	0
933	C1_Mononuclear macrophages	0	0	0	0	0	0	0	0	0	0	1	2	0	1	1	0	0	0	0	0	2	1	0	1.58496	0	0	0	0	2.58496	3.32193	0	1	2.32193	2	0	1
934	C2_Mononuclear macrophages	1	0	0	0	1.58496	0	0	0	2	0	1	2.32193	1	0	0	0	0	0	0	0	2.32193	0	0	1	1.58496	0	0	0	0	2.32193	0	1	2	4.90689	1.58496	0
935	C1_Mononuclear macrophages	1	0	0	1	1.58496	0	0	0	1	0	1	2.58496	0	0	0	0	0	0	0	1	3	0	0	1	0	0	0	2	2	3.32193	0	1	2	3.80735	0	0
936	C1_Progenitor osteoclasts	0	0	0	1.58496	0	0	0	0	0	0	0	1	1	0	1.58496	0	0	0	0	0	1.58496	1	0	1	1	0	0	1	0	2.58496	1.58496	0	1	4.75489	0	0
937	C1_Mononuclear macrophages	2	0	0	1	0	0	0	0	1	0	0	1	1.58496	2	1	0	0	0	0	0	2.80735	1	0	0	0	0	0	1	1	3	0	1	3	3.32193	0	0
938	C1_Mononuclear macrophages	1	0	0	0	0	0	0	0	1	0	2.32193	1	2	0	3.90689	0	0	0	0	0	1.58496	1	0	1	0	0	0	1	2	4.39232	1	1	2	3.45943	0	1
939	C1_Mononuclear macrophages	1	0	0	0	2	0	0	4.24793	0	0	0	1	1	3	3.32193	0	0	0	0	0	1.58496	0	1	0	1	0	0	0	1	4	1	0	3	4.32193	0	1
940	C1_Mononuclear macrophages	0	0	0	0	0	0	0	0	1	0	2	1	0	0	0	0	0	0	0	0	1	1	0	0	1	0	0	1.58496	2.58496	3.80735	0	1	2.80735	4	0	2.32193
941	C1_Mononuclear macrophages	0	0	0	0	0	0	0	0	0	0	0	1	0	0	3	0	0	0	0	0	1.58496	0	0	1.58496	1	0	0	0	0	2.80735	0	0	2.32193	4.08746	0	0
942	C1_Mononuclear macrophages	0	0	0	0	1	0	0	0	0	0	1	0	0	3.16993	2.32193	0	0	0	0	0	2	1.58496	0	1	0	0	0	1.58496	0	3.16993	0	1	1	4.08746	1	2
943	C1_Mononuclear macrophages	1	0	0	0	0	0	0	0	1	0	1.58496	1	0	0	0	0	0	0	0	0	1	1.58496	1	1	0	0	0	1.58496	2.32193	3.16993	1.58496	1	0	2	0	1
944	C1_Mononuclear macrophages	1	0	0	0	0	0	0	0	1	0	1	1.58496	0	0	2	0	1	0	0	0	2	1	0	0	0	0	0	0	2	3	1	1.58496	1	3.32193	1	1.58496
945	C1_Progenitor osteoclasts	1.58496	0	0	1	0	0	0	0	1	0	2.32193	0	0	2	0	0	1	0	0	0	3	2	1.58496	1	1	0	0	0	0	2.80735	0	0	2	5.67243	2.32193	1
946	C1_Mononuclear macrophages	1	0	0	2	1	0	0	0	0	0	1.58496	1	1	0	0	0	0	0	0	1	2	1	1	1.58496	2	0	0	1	0	3.70044	0	1	1.58496	4.08746	0	1
947	C1_Mononuclear macrophages	0	0	0	0	0	0	0	0	0	0	0	0	1.58496	3.32193	1	0	1	0	0	0	2.32193	0	1	1	1	0	0	0	2	4	0	0	1	4.08746	0	0
948	C1_Mononuclear macrophages	1	0	0	0	0	0	0	3.58496	1	0	0	1.58496	1	1	1.58496	0	0	0	0	0	0	0	0	1.58496	0	0	0	0	1	2.80735	0	1.58496	0	3	0	1
949	C1_Mononuclear macrophages	1	0	0	0	0	0	0	0	1	1	0	0	0	0	1	0	0	0	0	0	1	1.58496	0	1	0	0	0	1	2.58496	3.90689	1	3	1.58496	4.39232	0	1
950	C1_Mononuclear macrophages	0	0	0	1	1	0	0	0	0	0	0	1.58496	1.58496	2.32193	0	0	1.58496	0	0	0	1	2	1	1.58496	1	0	0	0	1.58496	3.45943	0	0	2.32193	4.08746	0	1
951	C1_Mononuclear macrophages	0	0	0	0	0	0	0	0	1	0	0	1	0	0	1.58496	0	0	0	0	0	1	0	1	1.58496	1	0	0	0	1.58496	3.32193	0	0	1.58496	3.16993	0	1
952	C1_Mononuclear macrophages	1.58496	0	0	1	0	0	0	0	0	0	1	1	0	0	2.58496	0	1	0	0	0	2.58496	0	1	2	0	0	0	0	2.58496	3.58496	0	0	2.58496	4	1	0
953	C1_Mononuclear macrophages	2.32193	0	0	1	0	0	0	4.08746	1.58496	0	1	1	0	0	1.58496	0	0	0	0	1	4	1	1	0	1.58496	0	0	0	1.58496	4.08746	1	1	2.58496	4.32193	0	1
954	C1_Mononuclear macrophages	1.58496	0	0	0	1	0	0	2.32193	0	0	1	1	0	0	0	0	0	0	0	0	0	0	2	1.58496	1	0	0	0	0	3.90689	0	1	1	3.70044	0	1
955	C2_Mononuclear macrophages	1.58496	1	0	1	0	0	0	1	0	0	1	2.32193	2.32193	1.58496	1	0	1	0	0	0	3	1	0	2	0	0	0	2.58496	2.32193	2.58496	0	2.32193	2.58496	5.32193	1	0
956	C1_Mononuclear macrophages	0	0	0	0	0	0	0	0	0	0	0	1	0	1	0	0	0	0	0	0	0	0	1	0	0	0	0	0	0	0	0	0	1	2.58496	0	0
957	C1_Mononuclear macrophages	1	0	0	0	0	0	0	3.80735	0	0	1	2.32193	0	0	2	0	0	0	0	0	1.58496	0	0	0	0	0	0	2	1	2.32193	1	1	2.32193	3	0	1
958	C1_Mononuclear macrophages	1	0	2	0	0	1.58496	0	0	1.58496	0	1.58496	0	0	2	1	1	0	0	0	0	2.80735	3	0	1.58496	0	0	0	2	2.80735	5.83289	0	0	5.04439	5.35755	0	1
959	C1_Mononuclear macrophages	1	0	0	0	1	0	0	1.58496	0	0	0	1	2.32193	2	1.58496	0	1.58496	0	0	1	1.58496	1.58496	0	0	1.58496	1	0	0	1	3.45943	0	2	2.58496	2.58496	1.58496	0
960	C1_Mononuclear macrophages	1	0	0	1.58496	0	0	0	0	1.58496	0	1	2	3	3.16993	0	0	0	0	1	0	2.32193	2	0	1.58496	0	0	0	2.32193	2.80735	4.08746	0	1	2.80735	4.75489	0	1
961	C1_Mononuclear macrophages	2.32193	0	0	0	2	0	0	3.45943	2	0	1	1	1	2	1	0	0	0	0	0	1.58496	2.58496	0	2	1.58496	0	0	1	2.80735	3.58496	0	2	4	3.70044	0	0
962	C1_Mononuclear macrophages	1.58496	0	1	0	0	0	0	0	1.58496	0	0	1	0	1.58496	2	0	0	0	0	0	2.58496	0	0	0	1.58496	0	0	0	0	3	0	0	0	2	0	1.58496
963	C1_Progenitor osteoclasts	0	0	0	0	0	0	0	0	2.32193	0	2.58496	1	0	3	2.58496	0	0	0	0	0	3	2.32193	1	1	0	0	0	1	1.58496	4.52356	0	2	3.32193	3.80735	1	3.16993
964	C1_Mononuclear macrophages	0	0	0	0	0	0	0	0	2	0	1	1.58496	1	1	1	0	0	0	0	0	1.58496	1.58496	0	1.58496	0	0	0	1	1.58496	3.70044	0	2	2	3.80735	0	0
965	C1_Mononuclear macrophages	1	0	0	0	0	0	0	0	1	0	0	1	0	1.58496	2	0	0	0	0	0	2	0	0	2	0	0	0	0	1	2.58496	1	1.58496	0	3.45943	0	1
966	C2_Mononuclear macrophages	1.58496	1	0	1	2	0	1	0	0	0	0	1.58496	3	3.45943	2.80735	0	0	0	0	0	2.58496	1	0	1	1	0	0	1.58496	1	2.80735	0	0	2.32193	4.70044	0	1
967	C1_Mononuclear macrophages	1.58496	0	0	1	2.32193	0	0	0	1	0	1	1.58496	0	0	1	0	0	0	0	0	1.58496	1	1	0	0	0	0	0	1	4.08746	0	0	3	3.90689	1	0
968	C1_Mononuclear macrophages	1	0	0	0	0	0	0	0	0	0	0	1.58496	0	0	0	0	1	0	0	0	1	0	0	1	1	0	0	1.58496	0	2.32193	0	1	1.58496	3.16993	0	1
969	C1_Mononuclear macrophages	2.58496	0	0	0	0	0	0	0	2	0	2	1	0	0	0	0	0	0	0	0	1	1.58496	0	1.58496	0	0	1	1.58496	2.32193	4.52356	0	1	3.32193	4.85798	0	0
970	C1_Mononuclear macrophages	2	0	0	1.58496	2.32193	0	0	0	0	0	1	1	0	1	1	0	0	0	0	0	2	0	1	1.58496	0	0	0	2	2.32193	4.08746	0	0	2.32193	3.16993	1.58496	0
971	C2_Mononuclear macrophages	2	0	0	0	0	0	0	0	0	0	0	2.80735	0	1	1	0	0	0	0	0	1	1	0	0	0	0	0	1.58496	1	2.80735	0	1	1.58496	3.80735	0	0
972	C1_Mononuclear macrophages	1.58496	0	0	0	1.58496	0	0	0	0	1	1.58496	2	0	1	3.16993	0	1	0	0	0	1.58496	1	1	0	0	0	0	0	1	3	0	0	0	3.70044	0	0
973	C1_Mononuclear macrophages	1	0	1	1	0	0	0	0	0	1	1.58496	3	2.32193	1	3.32193	0	0	0	0	2	3.58496	2.32193	0	1	2	0	0	2	0	4	1.58496	0	3.80735	4.58496	1.58496	0
974	C1_Mononuclear macrophages	0	0	0	1	1	0	0	0	1	0	1	0	0	0	0	0	1	0	0	1	2	0	0	2	0	0	0	0	1.58496	3.32193	2	2	2	3.58496	0	0
975	C1_Mononuclear macrophages	1	0	0	1	0	0	0	0	1	0	0	1	1.58496	0	1	0	0	0	0	0	2	0	0	1	2	0	0	0	1	2.80735	0	1.58496	1	4.24793	1	1
976	C1_Mononuclear macrophages	2	0	0	1	1	0	0	0	1	0	1	1.58496	0	2	1.58496	0	0	0	0	0	1	0	1	0	0	0	0	1.58496	2	3.90689	1	1.58496	2.80735	3	0	0
977	C1_Mononuclear macrophages	1.58496	0	0	1	2	0	0	0	1	0	1.58496	2.32193	1	1.58496	3.32193	0	0	0	0	0	2	2.58496	0	2	0	0	0	1	2	4.32193	1.58496	1.58496	3.45943	4.16993	1	1
978	C1_Mononuclear macrophages	1.58496	0	0	0	1	0	0	0	1	0	1	1	0	0	1	0	0	0	0	0	2.32193	0	0	2	1	0	0	1.58496	0	3.70044	0	1.58496	2.32193	3.16993	0	0
979	C1_Mononuclear macrophages	2	0	0	1	0	0	0	0	0	0	1	1.58496	1.58496	1	1	0	0	0	0	1	1.58496	1.58496	2.58496	2	1	0	0	0	1	4.24793	0	1.58496	3	5	0	0
980	C1_Mononuclear macrophages	1	0	0	1	2	0	0	0	1.58496	0	0	0	0	2.58496	1	0	1	0	0	1	2.32193	1.58496	0	0	1	0	0	2.32193	2.80735	3.70044	1	1	2.32193	3.58496	0	1
981	C1_Mononuclear macrophages	1	0	0	0	2	0	0	0	1	0	0	0	1	0	0	0	0	0	0	0	1.58496	2.58496	0	0	1	0	0	0	2	4	0	1	3	3.58496	0	0
982	C1_Mononuclear macrophages	1.58496	0	0	0	2	0	0	0	0	0	1.58496	2.80735	0	0	0	0	0	0	0	1.58496	1.58496	2.58496	1.58496	1.58496	1	0	0	1.58496	1.58496	3.45943	1	1	1	4.16993	0	0
983	C1_Mononuclear macrophages	1.58496	0	0	0	1	0	1	0	1	0	1	1	0	1	0	0	0	0	0	0	2.32193	1	1	1	0	0	0	1	0	3.90689	0	1	3.90689	3.70044	0	0
984	C1_Mononuclear macrophages	0	0	0	0	0	0	0	0	0	0	1.58496	0	1	1	2.80735	0	0	0	0	0	2.58496	1	2	1	0	0	0	1.58496	0	3.70044	0	1	3	5.49185	1	0
985	C1_Mononuclear macrophages	0	0	0	1	1.58496	0	0	0	1	0	0	2	2	1	2.80735	0	0	0	0	0	1.58496	1	1	2	1.58496	0	0	1	2	4.08746	1	2.32193	1.58496	4.08746	1	0
986	C1_Mononuclear macrophages	0	0	0	1	0	0	0	0	0	0	0	0	0	0	0	0	0	0	0	0	0	0	0	1	0	0	0	2	1.58496	2.80735	0	2	1	3.70044	0	0
987	C1_Mononuclear macrophages	0	0	0	0	0	0	0	0	1	0	0	1.58496	0	0	2	0	0	0	0	0	2.58496	0	0	1	0	0	0	0	1	2.80735	0	1	1.58496	3	1	0
988	C3_Dysfunctional osteoclasts	1	0	0	0	0	0	0	0	0	0	1	0	0	0	0	0	0	0	0	0	0	0	0	0	0	0	0	0	0	0	0	0	0	3.70044	0	0
989	C1_Progenitor osteoclasts	1.58496	0	0	1	0	1.58496	0	0	0	0	1.58496	0	0	0	1	0	0	0	0	0	3	0	1	0	1	0	0	2.32193	2.32193	3.70044	0	1	0	6.16993	1.58496	1
990	C2_Mononuclear macrophages	2	0	0	1	0	0	0	0	0	0	1.58496	3	1	1	1.58496	0	0	0	0	0	3.45943	2	0	2	1	0	0	0	1.58496	3.58496	1	0	3.32193	4.70044	0	1
991	C1_Mononuclear macrophages	0	0	0	0	1	0	0	0	0	0	0	0	0	0	0	1	0	0	0	1	0	1.58496	0	0	0	0	0	0	1	0	0	0	0	0	0	1
992	C1_Mononuclear macrophages	1.58496	0	0	1.58496	0	0	0	0	0	0	1	1	0	1.58496	2.32193	0	0	0	0	0	3	0	0	1	0	0	0	0	2	3.16993	0	0	1.58496	2.32193	0	0
993	C1_Mononuclear macrophages	0	0	0	0	2	0	0	3.90689	0	0	0	1	0	0	0	0	0	0	0	0	1	1.58496	0	1	1	0	0	0	0	2.80735	0	0	2.32193	4.16993	0	0
994	C1_Mononuclear macrophages	0	0	0	1	2	0	0	4.24793	0	0	0	1.58496	1	3	2	0	0	0	0	0	3.58496	1	0	0	0	0	0	0	1	3.90689	0	1	0	3.58496	0	0
995	C1_Progenitor osteoclasts	0	0	0	0	0	0	0	0	0	0	2.32193	0	0	3.58496	3	0	0	0	1	0	2.32193	1	3.16993	1	0	0	0	2.32193	2.58496	4.32193	0	1.58496	2	5.12928	2	1
996	C1_Mononuclear macrophages	1	0	0	1.58496	0	0	0	4.39232	0	0	0	1	1.58496	0	0	0	0	0	0	0	1.58496	1	1	1.58496	1	0	0	0	2.32193	3.70044	0	0	3.32193	3.80735	0	1
997	C1_Mononuclear macrophages	1	0	0	0	0	0	0	0	1	0	0	1.58496	1	0	1	0	0	0	0	0	1	2.32193	2	0	0	0	0	0	1	3.16993	0	1.58496	0	4.16993	0	0
998	C2_Mononuclear macrophages	0	0	0	1	0	0	0	0	1	0	0	0	0	0	1	0	0	0	0	0	1	1	0	1	0	0	0	1	1	3.16993	0	1	1.58496	4.08746	0	1.58496
999	C1_Mononuclear macrophages	1	0	0	0	1	0	0	0	1	0	0	1	0	2.58496	1	0	0	0	0	1	2	0	0	1	0	0	0	0	1	3	0	0	2	4.24793	0	0
1000	C2_Mononuclear macrophages	1	0	0	1	1	0	0	0	1	0	0	1	0	0	2.58496	0	0	0	1	0	1	0	0	0	0	0	1	0	2	2.80735	0	1	1.58496	3.58496	1	1
1001	C1_Progenitor osteoclasts	1	0	0	0	0	0	0	3	1	0	0	0	0	1	0	0	0	0	0	0	1	0	1	0	0	0	1	1	1	2	0	0	2	2.58496	1	0
1002	C1_Progenitor osteoclasts	0	0	0	0	0	0	0	0	0	0	1	0	0	0	1.58496	0	0	0	0	0	2.32193	0	1.58496	0	0	0	0	0	1	2	0	1	0	3.32193	1	0
1003	C1_Mononuclear macrophages	0	0	0	0	1	0	0	0	0	0	0	1	1.58496	3	2.32193	0	0	0	0	0	1.58496	1	0	0	0	0	0	1.58496	0	3.70044	1	0	0	2.58496	0	1.58496
1004	C1_Mononuclear macrophages	0	0	0	0	1.58496	0	0	0	1.58496	0	1	1.58496	1	2.80735	2	0	0	0	0	1	1.58496	1	1	0	1.58496	0	0	0	1.58496	4	0	1	2.32193	3.80735	0	1.58496
1005	C1_Mononuclear macrophages	0	0	0	0	0	0	0	1	0	0	0	2.32193	0	0	3.16993	0	0	0	0	0	2	1.58496	1	1	1	0	0	0	1	3.90689	0	0	2	3.80735	0	0
1006	C1_Mononuclear macrophages	1	0	0	0	1.58496	0	0	0	1.58496	0	0	1.58496	0	0	1	0	0	0	0	0	1.58496	0	0	1.58496	0	0	0	1	1	1.58496	0	1	1.58496	3	0	0
1007	C1_Mononuclear macrophages	1	0	0	1	0	0	0	0	1	0	2	0	1	1.58496	2	0	0	0	0	0	2	0	0	1.58496	1	0	0	0	2	4.80735	0	0	4.24793	4.08746	0	0
1008	C1_Mononuclear macrophages	1	0	0	0	1.58496	0	0	0	0	0	1.58496	1	1.58496	1.58496	1.58496	0	0	0	0	0	0	1	0	2	1	0	0	0	2.32193	4.08746	0	1.58496	2.58496	5.12928	0	1
1009	C1_Mononuclear macrophages	0	0	0	1	0	0	0	0	0	0	1.58496	1.58496	1	4	1.58496	0	2	0	0	0	0	1.58496	1.58496	1.58496	1	0	0	2	1.58496	3.58496	0	0	2.32193	4.58496	0	1
1010	C2_Mature osteoclasts	1	0	1	2	4.08746	0	0	0	0	0	0	0	0	0	1	1	0	2.32193	1	0	1	1.58496	0	1	1	0	0	1	0	2.80735	1	0	4.32193	4.45943	1	3.16993
1011	C1_Mononuclear macrophages	0	0	0	0	0	0	0	0	0	1	0	3	2	0	2	0	0	0	0	1	0	1	0	1	1	0	0	0	0	3.70044	0	1	2	4.39232	0	0
1012	C1_Mononuclear macrophages	1.58496	0	0	1	0	0	0	0	0	0	2	1.58496	1	1.58496	2.58496	0	0	0	1	1	1.58496	1.58496	1.58496	1.58496	0	0	0	0	1	3.70044	0	0	3.58496	4.24793	0	2.58496
1013	C1_Mononuclear macrophages	1	0	0	0	2	0	0	0	0	0	1.58496	1	0	0	3.16993	0	1	0	0	0	0	0	1	1	0	0	0	0	1.58496	3	0	1	2	3.16993	0	0
1014	C1_Mononuclear macrophages	1	0	0	0	0	0	0	0	0	0	1.58496	1	0	0	0	0	0	0	0	1	1.58496	1.58496	2.32193	0	1	0	0	1	2.32193	3	1	1	2.32193	3	0	0
1015	C1_Mononuclear macrophages	1	0	0	0	1	0	0	0	1.58496	0	1.58496	1	0	2.32193	1.58496	0	2.58496	0	0	0	1	0	0	0	1.58496	0	0	0	0	2.32193	0	2	2	2.80735	1	1
1016	C1_Mononuclear macrophages	0	0	0	0	0	0	0	0	1	0	1.58496	2	0	0	1	0	0	0	0	0	1	1	1	0	1	0	0	0	1	3.32193	0	1	1	3.58496	1	0
1017	C1_Mononuclear macrophages	1	0	0	0	1	0	0	0	0	0	0	1.58496	0	0	0	0	0	0	0	0	1.58496	1.58496	0	1.58496	0	0	0	1	2.32193	4.45943	1	2	3	4.45943	0	0
1018	C1_Mononuclear macrophages	1.58496	0	0	1	0	0	0	0	0	0	0	1	1	0	2.80735	0	0	0	0	0	0	1	2	0	0	1	0	2.58496	0	4.45943	0	0	2	4.45943	0	0
1019	C1_Mononuclear macrophages	1.58496	0	0	1	1	0	0	0	0	0	0	0	0	0	0	0	1	0	0	0	1.58496	0	0	0	0	0	0	0	1	3.45943	0	1	2.32193	3.58496	0	1
1020	C1_Mononuclear macrophages	1	0	0	0	1	0	0	0	1	0	1	1	1	2.32193	0	0	0	0	0	0	0	2	0	2.32193	0	0	0	0	2	3.80735	1	1.58496	2.80735	4.08746	0	1
1021	C2_Mononuclear macrophages	1.58496	1.58496	0	0	1.58496	0	0	0	0	0	1	0	2.58496	0	0	0	0	0	0	1	1.58496	1	0	0	1	0	1	1	1	4	0	0	1	4.75489	0	1
1022	C1_Mononuclear macrophages	2.58496	0	0	0	0	0	0	0	0	0	0	1.58496	0	0	1.58496	0	0	0	0	1	1.58496	1	0	1.58496	0	0	0	0	1.58496	4.39232	1	1	3	4.08746	0	0
1023	C1_Mononuclear macrophages	0	0	0	0	0	0	0	0	1	0	0	1	1.58496	0	0	0	0	0	0	0	1	1.58496	0	0	0	0	0	0	2	4.16993	0	1.58496	2.32193	2.80735	0	0
1024	C1_Mononuclear macrophages	1.58496	0	0	0	1	1	0	0	1	0	0	1.58496	2	0	1.58496	0	0	0	1	0	0	0	0	1	0	0	0	1.58496	1.58496	2.32193	0	0	2.32193	4.58496	0	0
1025	C1_Mononuclear macrophages	1.58496	0	0	1	1	0	0	0	2.32193	0	0	1.58496	0	0	1.58496	0	0	0	0	0	3	1.58496	0	3	1	0	0	0	1	4.16993	1	0	1.58496	4.64386	1	2.80735
1026	C1_Mononuclear macrophages	0	0	0	0	0	0	0	0	0	0	0	1.58496	1.58496	1	0	0	0	0	0	0	1.58496	1	0	1	0	0	0	0	1.58496	2	0	1	1	3.90689	0	0
1027	C1_Mononuclear macrophages	0	0	0	1.58496	1	0	0	0	1.58496	0	0	2.58496	0	0	1	0	0	0	0	1	1.58496	0	0	1	1	0	0	1	0	4.24793	0	2	1.58496	3.70044	1	0
1028	C1_Mononuclear macrophages	1.58496	0	0	1	0	0	0	0	1	0	0	1.58496	0	0	0	0	0	0	0	0	0	0	0	0	1.58496	0	0	0	1.58496	3.32193	0	2	0	3	0	1.58496
1029	C1_Mononuclear macrophages	1	0	0	0	1.58496	0	0	0	0	0	1	1.58496	0	0	1	0	0	0	0	0	1	1.58496	0	2.58496	0	0	0	0	0	3.80735	0	1	0	3.32193	0	0
1030	C1_Mononuclear macrophages	0	0	0	0	1	0	0	0	0	0	0	0	0	0	1	0	1.58496	0	0	0	1	1	0	1	1	0	0	1	1	3.16993	0	1.58496	1	4	0	0
1031	C1_Progenitor osteoclasts	0	0	0	0	0	0	0	0	0	0	0	0	1.58496	0	0	0	0	0	0	0	2	1	0	0	0	0	1	1.58496	2.58496	3.32193	0	0	0	4.80735	2.32193	0
1032	C1_Mononuclear macrophages	1.58496	0	0	1	0	1	0	0	0	0	0	1	0	0	0	0	0	0	0	0	0	2	0	2	0	0	0	1.58496	1.58496	3.90689	0	1	1.58496	3	0	0
1033	C1_Mononuclear macrophages	2.58496	0	0	0	1.58496	0	0	0	2.58496	0	1.58496	1	0	1.58496	1	0	0	0	0	0	2.80735	2.32193	0	2	1	0	0	2	2	4.39232	0	1	2	4.16993	1.58496	1
1034	C1_Mononuclear macrophages	0	0	0	1	1.58496	0	0	0	0	0	0	1	0	0	1	0	0	0	0	0	0	2.32193	1	1	1	0	0	0	0	2.80735	1	1	2.32193	2.80735	1	1
1035	C1_Mononuclear macrophages	0	0	0	0	1	0	0	0	0	0	0	1	0	1	1.58496	0	0	0	0	0	1.58496	0	0	1.58496	0	0	0	1	0	3	1	0	1	3.16993	0	1
1036	C1_Mononuclear macrophages	1.58496	0	0	0	1.58496	0	0	0	1	1	0	1.58496	0	1	1	0	0	0	0	1	1	2	1	1.58496	0	0	0	1	1.58496	4	0	0	3.45943	4.58496	0	0
1037	C1_Mononuclear macrophages	1.58496	0	0	0	2.32193	0	0	0	1	0	0	1	2	1	1.58496	0	2.32193	0	0	1	1.58496	0	1	1	1	0	0	0	1.58496	3.45943	0	1	2.80735	4	1	0
1038	C1_Mononuclear macrophages	0	0	0	0	0	1	0	1.58496	0	0	0	2.32193	0	1	2.32193	0	0	0	0	0	0	1	0	1.58496	1	0	0	0	0	3.16993	0	2	1	4.45943	1	0
1039	C1_Mononuclear macrophages	0	0	0	1	0	0	0	0	1.58496	0	1.58496	0	1	1.58496	1.58496	0	0	0	0	0	2.58496	0	0	0	0	0	0	1	0	1	0	1	1	2	1	0
1040	C1_Progenitor osteoclasts	0	0	0	1.58496	0	0	0	3.16993	0	0	0	1.58496	0	0	2	0	0	0	0	0	1.58496	0	0	0	0	0	0	0	0	1	0	1	0	4.64386	1	1.58496
1041	C1_Mononuclear macrophages	2	0	1	1	0	0	0	0	2	0	1.58496	0	1	1	1.58496	0	1	0	0	1	2.80735	1.58496	0	1.58496	1	0	0	2.32193	0	4.52356	0	1.58496	3.80735	4.39232	0	0
1042	C1_Mononuclear macrophages	0	0	0	1	3.16993	0	0	0	1	0	1.58496	2.80735	0	0	0	0	0	0	0	1	1.58496	0	0	2.32193	0	0	0	1.58496	1.58496	2.80735	0	1.58496	2.32193	3.70044	0	1
1043	C1_Progenitor osteoclasts	0	0	0	0	0	0	0	0	0	0	0	0	0	1	2	0	0	0	0	0	2.32193	1	0	1.58496	0	0	0	0	0	2.32193	0	0	0	3.32193	1	0
1044	C2_Mononuclear macrophages	1	0	0	1	0	0	1.58496	0	0	0	1.58496	1.58496	0	0	0	0	0	0	0	0	2	1	0	0	1	0	0	1.58496	1.58496	3	0	0	1	3.80735	0	1
1045	C1_Progenitor osteoclasts	0	0	0	1	0	0	0	4.24793	0	0	0	0	0	2.80735	1.58496	0	0	0	0	0	1	1	0	0	0	0	0	0	1	2.32193	0	0	0	3.58496	0	0
1046	C1_Mononuclear macrophages	0	0	0	0	0	0	0	0	0	0	0	1	0	0	0	0	0	0	0	0	0	1	0	1.58496	0	0	0	0	1.58496	3.45943	0	1.58496	2.58496	4.08746	0	0
1047	C2_Mature osteoclasts	2	1.58496	0	2	6.82018	0	1	1	0	0	0	1.58496	0	0	1	0	0	3	1	0	1	1	0	1	2.58496	1.58496	0	3.32193	1.58496	5.08746	0	0	6.59991	4.80735	0	1.58496
1048	C1_Mononuclear macrophages	0	0	0	1	0	0	0	0	0	0	1	0	0	0	0	0	0	0	0	0	1.58496	2	1	0	0	0	0	1.58496	2.32193	2.58496	0	2.32193	2	4.85798	1	0
1049	C2_Mononuclear macrophages	1.58496	0	0	0	1	0	0	0	1	1	1	2.58496	2	3	1	0	0	0	0	1	3.45943	1.58496	1.58496	2	0	0	1	1.58496	2.32193	4.75489	0	1.58496	1.58496	4.58496	0	1.58496
1050	C1_Mononuclear macrophages	1	0	0	0	0	0	0	0	0	0	1	1.58496	1	2	2.58496	0	0	0	0	0	0	0	0	1	0	0	0	0	0	1	1	1	1	3.45943	0	0
1051	C1_Mononuclear macrophages	1	0	0	1	2.32193	0	0	2	1	0	1	0	1	2	0	0	1	0	0	1	2.32193	1	0	2.58496	0	0	0	2.58496	1.58496	4.75489	0	2	1.58496	5.39232	1	0
1052	C1_Mononuclear macrophages	1	0	0	0	0	0	0	0	2	0	0	1	0	0	1	0	0	0	0	0	2	1.58496	0	1	0	0	0	0	1.58496	3.32193	0	1.58496	2.58496	4.24793	0	0
1053	C1_Mononuclear macrophages	1	0	0	0	1.58496	0	0	0	1	0	0	1.58496	0	0	1	0	1	0	0	0	2.32193	1	0	0	0	0	0	1.58496	1.58496	4.16993	2	1	2.80735	4.70044	1.58496	0
1054	C1_Mononuclear macrophages	0	0	0	0	0	0	0	0	0	0	1	1	0	1	1	0	0	0	0	0	2.32193	1.58496	0	0	0	0	0	0	1	2.32193	1	0	2.32193	3.58496	0	0
1055	C1_Mononuclear macrophages	0	0	0	0	1.58496	0	0	0	0	0	1	0	1	1	1	0	1	0	0	0	0	1	0	1.58496	0	0	0	1	1	1.58496	0	0	1	2.58496	0	1.58496
1056	C1_Mononuclear macrophages	1.58496	0	0	1.58496	3.32193	0	0	4.58496	2	0	2	0	1	0	1.58496	0	1	0	0	0	2.32193	0	0	0	0	0	0	0	1	2.80735	0	2.58496	2.80735	4.08746	0	0
1057	C1_Mononuclear macrophages	1.58496	0	0	1	0	0	0	0	0	0	0	1	0	0	0	0	0	0	0	0	0	2.32193	1	1.58496	1	0	0	0	1.58496	4.32193	0	0	3.16993	3.80735	0	0
1058	C1_Mononuclear macrophages	0	0	0	1	0	0	0	0	0	1	1	0	0	1.58496	2	0	0	0	0	0	0	1	0	1.58496	0	0	0	0	0	3.16993	0	2	0	2.80735	0	0
1059	C1_Mononuclear macrophages	1	0	0	1	1.58496	0	0	0	0	0	1	2	0	1.58496	1	0	0	0	0	0	1.58496	2	1	1	0	0	0	1	2	4	0	0	3	4.08746	0	0
1060	C1_Mononuclear macrophages	1.58496	0	0	1.58496	0	0	0	0	0	0	0	1.58496	1	0	0	0	1	0	0	0	1	0	0	1.58496	1	0	0	0	2	2	0	1.58496	3.45943	4.45943	0	0
1061	C1_Mononuclear macrophages	0	0	0	0	1	0	0	0	0	0	0	1.58496	1	1	0	0	0	0	0	0	2.32193	1	0	1	0	0	0	0	1	2.80735	1	0	1	2.32193	0	0
1062	C1_Mononuclear macrophages	0	0	0	0	1.58496	0	0	0	0	1	1	2	0	0	0	0	0	0	0	0	2	1	0	1.58496	1	0	0	1	1	3.32193	1	0	1	2.80735	1	0
1063	C3_Dysfunctional osteoclasts	0	0	0	0	4.85798	0	0	0	0	0	0	0	0	0	0	0	0	1.58496	0	0	0	1.58496	0	0	0	0	0	0	1	1.58496	0	0	4.39232	3.16993	1	0
1064	C1_Mononuclear macrophages	1	0	0	1	0	0	0	0	0	0	1.58496	2	0	0	0	0	0	0	1	0	0	1	1	0	0	0	0	2	1	4.16993	0	1.58496	2.32193	4.9542	1	0
1065	C1_Mononuclear macrophages	2	0	0	1	1	0	0	0	0	0	1	2.32193	0	0	0	0	0	0	0	0	2	1	0	1.58496	1.58496	0	0	0	1.58496	3.45943	0	2	2.32193	3.32193	1	1
1066	C1_Mononuclear macrophages	1.58496	0	0	0	2.32193	0	0	3	1.58496	1	1	1.58496	0	0	1.58496	0	0	0	0	1.58496	2	1.58496	0	1	0	0	0	1	1	3.70044	0	1	3.90689	2.58496	0	1
1067	C1_Mononuclear macrophages	0	0	0	0	0	0	0	0	0	0	0	1.58496	1.58496	1	1.58496	0	1	0	0	1	1	1	0	1	0	0	0	1.58496	0	2	0	1	2.32193	2.80735	0	0
1068	C1_Mononuclear macrophages	1	0	0	0	0	0	0	0	0	0	0	1	0	0	0	0	0	0	0	0	0	1.58496	0	0	1	0	0	0	2.32193	2	0	1	2	3	0	1
1069	C1_Mononuclear macrophages	0	0	0	0	2.32193	0	0	0	0	0	1	1	0	0	0	0	0	0	0	0	2.80735	1	0	0	0	0	0	1	0	3.16993	0	0	2.32193	5.88264	2	0
1070	C1_Mononuclear macrophages	1	0	0	0	0	0	0	0	0	0	1	1	0	0	0	0	0	0	1	0	1	0	1	0	0	0	0	0	1.58496	3.45943	0	1	1.58496	3.45943	1	0
1071	C2_Mature osteoclasts	1	0	0	0	5.90689	0	3	0	1	0	0	0	0	0	1	0	1	2	0	0	1	1	0	1	0	0	0	2.32193	0	2.32193	1	1	5.32193	3.90689	1.58496	2.58496
1072	C1_Progenitor osteoclasts	0	0	0	1	2	0	0	0	1.58496	0	1.58496	1	0	2.58496	3.80735	0	0	1	0	1	3.16993	2.32193	0	1	1	0	0	0	1	4.39232	0	1	2.58496	4.90689	0	2.58496
1073	C1_Mononuclear macrophages	1	0	0	0	0	0	0	0	0	0	0	1.58496	1	0	0	0	0	0	0	0	0	1.58496	0	1	1	0	0	0	1.58496	2.80735	0	1	2	4	0	0
1074	C1_Mononuclear macrophages	1	0	0	0	1	0	0	3.45943	2	0	0	1.58496	0	1	1	0	0	0	0	0	2.80735	0	0	0	1.58496	0	0	0	0	2.32193	1	0	1	3.32193	0	0
1075	C1_Mononuclear macrophages	0	0	0	0	0	0	0	0	0	0	0	0	0	0	0	0	0	0	0	0	1	1	1	1	1	0	0	0	1	2.32193	0	0	2	2.32193	0	0
1076	C1_Mononuclear macrophages	1.58496	0	0	0	1	0	0	0	1.58496	0	0	1	0	0	2	0	0	0	0	1	1	2.32193	0	2.32193	0	0	0	1	2.80735	4.85798	1	1.58496	4.32193	4.08746	1	1
1077	C1_Mononuclear macrophages	0	0	0	0	1	0	0	0	1	0	0	1	1	1	0	0	0	0	0	0	1	1.58496	1	2	0	0	0	2	2.32193	3.58496	0	1	2.58496	3.32193	0	0
1078	C1_Mononuclear macrophages	1	0	0	2	1.58496	0	0	0	0	0	1	2	1	2	3.45943	0	0	0	0	0	2.32193	2	1	1	1	0	0	1	1.58496	4.90689	2	1.58496	3.16993	4.16993	0	2
1079	C1_Mononuclear macrophages	0	0	0	0	0	0	0	0	2	0	1.58496	0	0	3.45943	2	0	0	0	0	0	2	1	0	1	0	0	0	0	0	2.58496	2.32193	2.32193	2	5.80735	1	0
1080	C1_Mononuclear macrophages	0	0	0	1	0	0	0	0	0	0	0	1.58496	1	0	0	0	0	0	0	0	1	2.32193	1.58496	1.58496	0	0	0	0	2	3.45943	0	0	2.80735	3.80735	0	0
1081	C1_Mononuclear macrophages	0	0	0	0	1	0	0	0	1.58496	0	0	0	0	3.16993	1.58496	0	0	0	1	0	0	1.58496	1	0	1	0	0	1.58496	0	3.80735	0	1.58496	2.58496	3.32193	0	0
1082	C1_Mononuclear macrophages	2	0	0	0	1	0	0	0	1	0	1	0	1	0	1	0	0	0	1	0	2.58496	1	1.58496	1.58496	1	0	0	0	1	3.90689	0	0	1	4.90689	1	0
1083	C1_Mononuclear macrophages	0	0	0	1	0	0	0	3	0	0	0	1	1.58496	0	2.32193	0	0	0	0	1	2	0	0	1	0	0	0	0	0	2.80735	1	1.58496	0	3.32193	0	0
1084	C1_Progenitor osteoclasts	0	0	0	0	0	0	0	2	1	0	0	0	0	1	3.80735	0	0	0	0	0	2.32193	0	0	0	0	0	0	1	0	2.58496	0	1	1	2.80735	1	1
1085	C1_Mononuclear macrophages	1	0	0	1.58496	1	0	0	2.32193	0	1	1	1	0	2	2	0	0	0	0	0	2.58496	0	0	0	0	0	0	1	0	3.70044	0	0	2	4.24793	0	1
1086	C1_Progenitor osteoclasts	0	0	0	0	0	0	0	0	0	0	0	0	1	0	1.58496	0	0	0	0	0	2.80735	1.58496	0	1	1	0	1.58496	1	1	3.45943	0	0	2.32193	3.16993	1	0
1087	C1_Mononuclear macrophages	0	0	0	0	0	0	0	0	0	0	1	2	0	0	0	1	1	0	0	1	1.58496	1	0	2.32193	1	0	0	1.58496	2	3.80735	0	1	1.58496	3.45943	0	1.58496
1088	C1_Mononuclear macrophages	0	0	0	0	0	0	0	1	0	0	0	1	0	0	2.58496	0	0	0	0	2	0	0	0	0	0	0	0	0	1	3	0	0	2.58496	4.52356	0	0
1089	C1_Mononuclear macrophages	0	0	0	1	1.58496	0	0	0	1	0	1	1	0	0	0	0	0	0	0	0	2	0	0	1	1	0	0	1	2	2.80735	0	2	1.58496	3.70044	0	2.58496
1090	C1_Mononuclear macrophages	1	0	0	0	1	0	0	5	1	0	2	1.58496	0	3.58496	2	0	0	0	1	0	4.08746	1.58496	0	1	1	0	0	0	1	3.45943	1	2.80735	0	3.58496	0	0
1091	C1_Mononuclear macrophages	0	0	0	0	0	0	0	0	1	0	1	0	0	1.58496	2	1	0	0	0	0	1.58496	0	0	2	0	1	0	1	1	3.58496	0	1	0	3.32193	0	0
1092	C1_Progenitor osteoclasts	1	0	0	1	0	0	0	1	0	0	0	0	0	2	2	0	1	0	0	0	3.16993	1.58496	1	0	0	0	0	1.58496	0	3.70044	1	0	2.32193	5.64386	0	0
1093	C2_Mononuclear macrophages	0	1	0	0	0	0	0	0	0	0	0	0	1	0	1	0	0	0	0	0	1	0	0	0	0	0	0	0	1	1	0	0	1.58496	3.16993	0	1
1094	C1_Mononuclear macrophages	0	0	0	1	0	0	0	0	1	0	1	1	0	2.32193	2	0	0	0	0	0	1.58496	1	0	1	0	0	0	1	2	4.24793	0	0	2	3.80735	0	1
1095	C2_Mature osteoclasts	2	0	0	2.58496	5.58496	0	0	0	2	1	0	1	0	1	1.58496	0	0	2.58496	1.58496	0	1	1	0	0	2	0	0	1	0	3.70044	1.58496	0	5.70044	3.32193	1	2.58496
1096	C1_Mononuclear macrophages	0	0	0	1	2.32193	0	0	4.70044	2.32193	1	1	1.58496	1	0	0	0	1	1	0	0	1	1.58496	1	1.58496	1	0	0	0	2	4.70044	0	1.58496	3.70044	5.35755	0	0
1097	C2_Mature osteoclasts	2.58496	0	0	2.32193	5.58496	0	1	0	1	0	0	1	0	0	2.32193	0	1	2.80735	0	0	1	1	0	1.58496	1.58496	1.58496	0	2.32193	0	3.45943	2.32193	0	5.61471	3.58496	1	2
1098	C1_Mononuclear macrophages	1.58496	0	0	0	0	0	0	0	0	0	1	0	0	0	0	0	1	1	0	0	0	0	0	0	0	0	0	1	0	3	0	1	1	3.45943	1	1
1099	C1_Mononuclear macrophages	2	0	0	1	0	0	0	0	1	1	0	1.58496	0	0	0	0	0	0	0	0	0	1.58496	1	0	1.58496	0	0	0	1.58496	3.45943	0	0	1.58496	3.58496	0	0
1100	C1_Mononuclear macrophages	1.58496	0	0	1	0	0	0	0	1	0	0	2	0	0	0	0	0	0	0	0	0	1.58496	0	0	0	1	0	0	0	3.80735	0	0	2	4.90689	1	0
1101	C1_Mononuclear macrophages	1	0	0	0	1	0	0	0	0	0	0	0	0	0	2	0	0	0	0	0	0	0	0	1	2	0	0	0	1.58496	3.16993	0	0	3.32193	4.32193	0	0
1102	C1_Mononuclear macrophages	0	0	0	0	1.58496	0	0	0	2	0	1	0	1	0	2.32193	0	0	0	0	0	1.58496	1	0	0	0	0	0	1	1	4.08746	0	0	3.16993	1.58496	0	0
1103	C2_Mononuclear macrophages	1.58496	1	0	1	0	1	1	0	0	0	1.58496	1	1	0	1.58496	0	0	0	1	0	3.32193	1.58496	1	1.58496	1.58496	0	0	1	1.58496	2.80735	1	1	1	5.20945	1.58496	1
1104	C1_Mononuclear macrophages	0	0	0	0	0	0	0	0	1	0	1	2.32193	1	0	1	0	0	0	0	0	0	1.58496	0	1	0	0	0	1	2	3.80735	0	1.58496	2.80735	3.16993	0	0
1105	C1_Mononuclear macrophages	1.58496	0	0	0	0	0	0	0	1	0	0	2.32193	1	2.80735	1	0	0	0	0	0	1.58496	2	0	1.58496	0	0	0	0	2.58496	4.45943	0	0	3.58496	4.45943	0	1
1106	C1_Mononuclear macrophages	0	0	0	1.58496	1.58496	0	0	0	0	0	0	1	0	0	0	0	0	0	0	0	1	1.58496	1.58496	2	0	0	0	0	1	3.90689	0	1	2	3.80735	0	0
1107	C1_Mononuclear macrophages	0	0	0	1	0	0	0	4	0	0	0	2	1.58496	1.58496	1	0	0	0	0	0	1.58496	0	0	0	1	0	0	1.58496	1	3.70044	0	1	2	3	0	0
1108	C1_Mononuclear macrophages	0	0	0	1	2.32193	0	0	3.32193	1	0	1	1	0	1.58496	2	0	0	0	0	0	2.32193	0	0	1.58496	2	0	0	1.58496	2.58496	4	1	1	1	4.64386	1	0
1109	C2_Mature osteoclasts	0	0	0	0	0	0	0	0	1	0	1.58496	2.80735	0	0	0	0	1	0	0	0	2.32193	1	1	0	1	0	0	2.58496	0	2.58496	1	1	2.32193	6.24793	2.58496	2.58496
1110	C1_Mononuclear macrophages	2.32193	0	0	0	0	0	0	0	1.58496	0	1.58496	1	0	3.32193	2.58496	0	0	0	0	0	3.32193	0	0	2	0	0	0	2	1.58496	2.80735	0	1	1.58496	5.20945	2	2.32193
1111	C1_Mononuclear macrophages	1	0	0	1	1.58496	0	0	0	2	0	1	2	0	0	0	0	0	0	0	0	2.58496	1	1.58496	2.32193	1	0	0	2	2	3.80735	1	0	2.32193	4	0	1
1112	C1_Mononuclear macrophages	2	0	0	0	0	0	0	0	1	0	1.58496	0	1	0	0	0	0	0	0	0	0	2.32193	0	0	0	0	0	0	2.32193	4.08746	0	1.58496	3.16993	4.52356	0	1
1113	C1_Mononuclear macrophages	0	0	0	0	0	0	0	0	1	0	0	0	1	0	1	0	1	0	0	0	1	1.58496	0	0	1.58496	0	1	0	1.58496	2.80735	0	1.58496	1	3.58496	0	0
1114	C1_Mononuclear macrophages	2	0	0	0	2.32193	0	0	0	1	1.58496	1.58496	2.58496	1	2	1	0	0	0	0	0	2	2	0	0	1.58496	0	0	0	2.80735	4.16993	0	2	2.58496	4.70044	0	0
1115	C2_Mature osteoclasts	0	0	0	0	1	0	0	0	0	1	0	1	0	0	1	0	0	0	0	0	0	0	0	0	0	0	0	1.58496	0	2	0	0	1	3.80735	1	0
1116	C1_Mononuclear macrophages	1	0	0	0	1	0	1	0	1	0	0	1.58496	2.32193	1	1.58496	0	0	0	1	0	0	0	1	1	0	0	0	0	0	3.45943	0	1	2	3.16993	1	0
1117	C1_Mononuclear macrophages	1.58496	0	0	0	1.58496	0	0	0	1.58496	1	0	0	1	2	0	0	0	0	0	0	2	0	0	2.80735	0	0	0	0	2.58496	2.80735	0	1.58496	3	4.52356	0	0
1118	C1_Progenitor osteoclasts	1.58496	0	0	1	0	0	0	2	0	0	0	0	0	4.16993	1.58496	0	0	0	0	0	2	1	1	1	1	0	0	0	2	2.32193	0	1	1	3.58496	0	0
1119	C1_Mononuclear macrophages	0	0	0	0	0	0	0	0	1	0	1	0	0	1	0	0	0	0	0	0	0	1.58496	0	0	0	0	0	0	1	3	0	1	1.58496	3.45943	1	0
1120	C1_Mononuclear macrophages	1	0	0	0	0	0	0	0	1	0	1	0	0	1	1	0	0	0	1	0	1	0	1	0	1.58496	0	0	0	1	3.16993	1.58496	0	2.58496	4.39232	1	0
1121	C1_Mononuclear macrophages	0	0	0	0	1	0	0	0	0	0	0	0	0	1	1	0	0	0	0	0	1	1	0	0	0	0	0	0	0	2	0	0	1	3	0	0
1122	C2_Mature osteoclasts	1	0	0	1.58496	6.9542	1.58496	0	0	1	1	0	0	0	0	1	1.58496	0	2	0	0	1	2.58496	0	0	1	0	1.58496	2.58496	1	4.16993	1	0	6.53916	4.75489	0	1.58496
1123	C2_Mature osteoclasts	1.58496	0	1	1.58496	6.58496	0	2	0	1.58496	1	1.58496	1	0	0	2.32193	0	0	2.80735	1	0	1	2	0	0	1.58496	1	0	4.08746	1	4.64386	2.58496	1	6.26679	4.45943	1	2
1124	C1_Mononuclear macrophages	1.58496	0	0	1.58496	2	0	0	0	0	0	1	1.58496	1	0	0	0	0	0	0	1	0	1.58496	1.58496	2.58496	0	0	0	1	1	4.24793	0	0	3	4.08746	0	1
1125	C1_Mononuclear macrophages	1.58496	0	0	1	0	0	0	0	0	0	1	1	0	1	0	0	0	0	0	0	1	1	0	1	0	0	0	0	1.58496	2.32193	0	1.58496	2	0	1	1.58496
1126	C1_Mononuclear macrophages	1	0	0	1	0	0	0	0	2.32193	0	2	2.32193	0	1.58496	0	0	0	0	0	1	1	0	0	2	1.58496	0	0	0	1	3.90689	0	0	3	4	0	1.58496
1127	C1_Progenitor osteoclasts	0	0	0	0	0	0	0	0	0	0	1	0	0	2.80735	2.80735	0	0	0	0	0	3.58496	0	1	0	0	0	0	1	0	2	0	0	2	5.2854	1	0
1128	C1_Mononuclear macrophages	1	0	0	0	0	0	0	0	1	1	0	2	1	1	2.32193	1	0	0	0	0	0	0	0	0	0	0	0	0	1	2.58496	1	0	1	2.80735	1	0
1129	C1_Mononuclear macrophages	0	0	0	0	0	0	0	0	1	0	1	2.32193	0	0	1	1	1.58496	0	0	1	1	2	0	2	0	0	0	0	0	4.32193	1	1.58496	1.58496	3.70044	0	1.58496
1130	C3_Dysfunctional osteoclasts	0	0	0	0	8.01681	1.58496	1	0	0	0	0	1	0	0	0	0	0	2	0	0	2.58496	2	0	2	1	0	0	0	1	5.24793	0	0	5.97728	5.67243	2.58496	0
1131	C2_Mature osteoclasts	2.58496	0	0	1.58496	7.42626	1	2	0	0	1	1.58496	2.32193	0	1	1.58496	0	0	2.58496	0	0	1	3	0	0	0	0	0	2.80735	0	4.16993	2.58496	1	6.9542	5.04439	1.58496	2.58496
1132	C1_Mononuclear macrophages	0	0	0	1	0	0	0	0	0	0	1	0	0	0	2.58496	1	0	0	0	0	1.58496	1	1	0	0	0	0	0	1	3.16993	0	0	2.58496	3.58496	0	0
1133	C1_Mononuclear macrophages	1	0	0	1	0	0	0	0	0	0	1	2.58496	0	0	0	0	0	0	0	1	1	1.58496	0	1.58496	0	0	0	1	2	4.08746	0	1.58496	2.80735	4.75489	1	0
1134	C1_Mononuclear macrophages	0	0	0	1.58496	1	0	0	0	1	0	1.58496	1	0	0	1	0	0	0	0	0	2.58496	0	1	2.58496	0	0	0	0	0	2.58496	0	0	1	3.58496	0	0
1135	C1_Mononuclear macrophages	0	0	0	1	2	0	0	0	0	0	1	2	1	0	1.58496	0	0	0	0	0	1	0	1	1	0	0	0	1	1.58496	3.45943	0	2	1.58496	3.16993	0	0
1136	C2_Mononuclear macrophages	1.58496	0	0	0	1	0	0	0	1	1	2	1.58496	1.58496	1	0	0	0	0	0	1	2	1	0	1.58496	1	0	0	1.58496	2	4.80735	0	2.32193	3.70044	5.39232	1.58496	0
1137	C1_Mononuclear macrophages	0	0	0	0	1	0	0	0	0	0	0	1.58496	0	0	1.58496	0	0	0	0	0	1	0	0	0	0	0	0	0	1	3.45943	0	1.58496	3	3.16993	1	0
1138	C1_Mononuclear macrophages	1	0	0	0	0	0	0	1	0	0	0	1	0	0	0	0	0	0	0	0	0	0	0	1	0	0	0	0	1	1	0	1	0	2.58496	0	1
1139	C1_Mononuclear macrophages	1.58496	0	0	0	1	0	0	0	1	0	1	0	0	0	0	0	0	0	0	0	1	2.32193	0	1	0	0	0	1	0	4.16993	0	1	2.32193	4.39232	1.58496	1.58496
1140	C1_Mononuclear macrophages	2	0	0	0	1.58496	0	0	0	1	0	0	1	0	1	0	0	0	0	0	0	1	1	1	0	0	0	0	0	1.58496	3.16993	0	0	1	3.70044	0	0
1141	C1_Mononuclear macrophages	0	0	0	0	0	0	0	0	0	0	0	0	0	0	0	0	0	0	0	0	0	0	0	0	0	0	0	0	0	1.58496	0	0	1.58496	0	0	0
1142	C1_Mononuclear macrophages	1.58496	0	0	1	0	0	0	0	1	0	1.58496	1	0	0	1	0	0	0	0	0	1	0	0	1	1.58496	0	0	1.58496	1	3	1.58496	1	1	2.80735	0	0
1143	C1_Mononuclear macrophages	1	0	0	1.58496	2.32193	0	0	4.08746	1	0	1	1.58496	0	0	2.80735	0	0	0	0	1	3	1.58496	0	0	0	0	0	1	2	3.80735	0	1.58496	2.58496	4.32193	1	0
1144	C1_Mononuclear macrophages	1.58496	0	0	1.58496	0	0	0	0	1	0	1	1	1	0	0	0	0	0	0	0	2	1.58496	1	0	1	1	0	0	0	4	0	0	0	3.80735	0	1.58496
1145	C1_Mononuclear macrophages	0	0	0	0	2	0	0	0	0	0	1	2	0	0	0	1	0	0	0	0	1.58496	0	0	1	0	0	0	1	0	3.32193	1	0	2.58496	4.39232	0	1.58496
1146	C1_Mononuclear macrophages	0	0	0	0	1.58496	0	0	2	0	1	1	2	0	1	0	0	0	0	0	0	1.58496	1.58496	0	1	1.58496	0	0	0	1	3.45943	1	1.58496	2.32193	3.90689	1	0
1147	C1_Progenitor osteoclasts	0	0	0	0	0	0	0	0	2	0	1.58496	1	0	1	0	0	0	0	0	0	2.32193	0	1	0	0	0	0	1.58496	0	2	1	1	0	4.64386	1	0
1148	C1_Mononuclear macrophages	1	0	1	1.58496	1	0	0	0	1	0	0	1.58496	0	1	3.32193	0	0	0	0	0	0	0	1.58496	0	1	0	0	0	0	3.16993	1	1	0	1	0	1
1149	C1_Progenitor osteoclasts	2.32193	0	0	1.58496	0	0	0	3.90689	1	1	0	1.58496	0	2.32193	1.58496	0	1	0	0	1	3.58496	1.58496	1.58496	2.32193	0	0	0	2.32193	1.58496	4.70044	0	2	3.16993	4.80735	1	0
1150	C1_Mononuclear macrophages	1	0	0	0	0	0	0	0	0	0	0	1.58496	0	0	3.16993	0	0	0	0	0	1.58496	1	0	1	1	0	0	0	0	3.32193	0	1.58496	2.32193	3.90689	1	1
1151	C2_Mature osteoclasts	2	0	0	2.80735	7.27612	0	1	0	1	0	1.58496	0	0	0	0	0	0	2.58496	1	0	1	2	0	1	1	0	0	2.32193	1	4.70044	1	1	7.45121	3.90689	1	2.32193
1152	C1_Mononuclear macrophages	0	0	0	0	0	0	0	0	0	0	1.58496	1.58496	2.58496	1.58496	1.58496	0	0	0	0	0	0	0	1	1	0	0	0	0	1.58496	4.08746	1	2	2.32193	3.45943	0	0
1153	C1_Mononuclear macrophages	1.58496	0	0	0	2.58496	0	0	0	1	0	0	1	0	1	0	0	0	0	0	0	0	1	0	1	0	0	0	1	3	4.08746	0	1.58496	2.58496	4.39232	0	0
1154	C1_Mononuclear macrophages	0	0	0	0	0	0	0	0	0	0	0	0	1	2.80735	0	0	0	0	0	0	0	2	0	1	1	0	0	1.58496	2	3.32193	0	1	3.32193	3.58496	0	0
1155	C1_Mononuclear macrophages	1.58496	0	0	0	1	0	0	0	0	0	0	0	1.58496	0	0	0	0	0	0	1	1	1	0	1	0	0	0	0	1	3.58496	1	1.58496	3	3.45943	0	1.58496
1156	C1_Mononuclear macrophages	0	0	0	1	1.58496	0	0	0	0	0	0	0	1	0	1	0	0	0	0	0	2.58496	2.32193	0	0	0	0	0	0	1.58496	3.32193	0	1.58496	2.80735	3.70044	0	0
1157	C1_Mononuclear macrophages	1	0	0	0	1	0	0	3.45943	0	0	0	1	0	0	0	0	1	0	0	0	1	0	1	1.58496	0	1	0	1	2	2.32193	0	0	0	3.32193	0	0
1158	C1_Progenitor osteoclasts	1.58496	0	0	0	0	0	1	4.9542	1	0	1.58496	1.58496	1	2	3.45943	0	0	1	0	0	2.58496	1.58496	0	2.58496	1.58496	0	0	1	0	3.90689	0	1.58496	0	4.45943	2	1.58496
1159	C2_Mature osteoclasts	0	0	0	1.58496	7.30378	0	2.32193	0	1.58496	0	0	1.58496	0	0	1	0	0	2.80735	0	1	2.32193	1	1	0	2.32193	0	0	2	1	4.45943	2.32193	1.58496	6.33985	5.42626	1.58496	3.16993
1160	C1_Mononuclear macrophages	0	0	0	1	0	0	0	0	1	0	0	1	0	0	1	0	0	0	1	0	1.58496	1.58496	2	1	1	0	0	0	1	3.16993	0	0	1.58496	3.45943	0	1.58496
1161	C1_Mononuclear macrophages	0	0	0	1	1	0	0	1	0	0	0	0	0	0	0	0	0	0	0	0	0	1	0	0	0	0	0	0	0	1.58496	0	0	0	2.80735	1	0
1162	C1_Mononuclear macrophages	0	0	0	1	0	0	0	0	0	0	0	0	0	1	0	0	0	0	0	0	0	1	0	1.58496	0	0	0	0	1	2.80735	0	1	2.80735	2.32193	1	0
1163	C1_Mononuclear macrophages	1	0	0	0	0	0	0	0	1	0	0	1	1	1	0	0	0	0	0	0	2.58496	0	1	0	1	0	0	0	2	3.32193	1.58496	2	1	4	0	0
1164	C1_Mononuclear macrophages	0	0	0	1	0	0	0	0	0	0	0	0	0	1	1.58496	0	0	0	0	0	2	1.58496	0	0	0	0	0	0	2.32193	2.58496	0	0	3	1	0	1
1165	C1_Mononuclear macrophages	1.58496	0	0	1	1.58496	0	0	0	1	0	1	1	1	0	0	0	1	0	0	0	2	0	0	2.58496	0	0	0	1	1.58496	3.45943	0	1.58496	2.80735	4.52356	0	0
1166	C1_Mononuclear macrophages	1	0	0	1	1	0	0	0	0	0	1	0	1	0	3	0	1	0	0	0	2	2	2	1.58496	1	0	0	1.58496	1	4.08746	0	1	1.58496	4.32193	0	0
1167	C3_Dysfunctional osteoclasts	0	0	0	0	0	0	0	0	0	0	0	0	0	0	0	0	0	0	0	0	0	0	0	0	0	0	0	0	0	0	0	0	0	3.16993	0	0
1168	C1_Mononuclear macrophages	1.58496	0	0	0	0	0	0	0	0	0	0	1.58496	0	0	0	0	2	0	0	0	1.58496	1	1	2	1	0	0	0	0	2.32193	0	1	1	3.58496	0	0
1169	C1_Mononuclear macrophages	1.58496	0	0	0	2.58496	0	0	2.32193	0	0	0	1	0	1	1.58496	0	0	0	0	0	1.58496	0	0	0	1	0	0	1.58496	1	4.16993	0	3.16993	1.58496	4	1.58496	0
1170	C2_Mature osteoclasts	2.58496	0	0	2.80735	7.31288	0	1	0	1.58496	0	1	0	1	0	1.58496	0	1	3.70044	1	0	1.58496	1	1.58496	1	1.58496	0	0	2.80735	0	5.16993	2	1	6.55459	5.32193	1	0
1171	C1_Progenitor osteoclasts	0	0	0	0	0	0	0	4.52356	0	0	0	0	0	0	2	0	0	0	0	0	3.45943	0	0	0	0	0	0	0	0	2	0	0	1	2	0	0
1172	C1_Progenitor osteoclasts	1	0	0	0	0	0	0	0	0	0	0	0	0	0	1.58496	0	0	0	0	1	3.80735	1	0	0	1	0	0	0	2	3	0	0	0	4.64386	1	0
1173	C1_Mononuclear macrophages	0	0	0	0	0	0	0	1	1.58496	0	1	0	0	0	0	0	0	0	0	0	1	0	0	0	0	0	0	2	0	3.16993	0	1	1	2.58496	0	1
1174	C1_Mononuclear macrophages	0	0	0	0	1	0	0	2	1.58496	0	0	0	0	0	1	0	0	0	0	0	1.58496	1	1	1.58496	0	0	0	1	1.58496	3.58496	0	0	0	3.58496	0	0
1175	C1_Mononuclear macrophages	1.58496	0	0	0	2.58496	0	0	0	1.58496	0	1.58496	0	0	0	2.32193	0	0	0	0	1	1.58496	1	1	2	0	0	0	0	2	3.58496	0	1	1	4.16993	0	1
1176	C1_Mononuclear macrophages	1.58496	0	0	1.58496	2	0	0	0	0	1	0	1.58496	0	1.58496	0	0	0	0	0	1.58496	2.80735	0	1	1	2.58496	0	0	1.58496	0	4.58496	0	0	4.16993	4.75489	0	1
1177	C1_Mononuclear macrophages	0	0	0	1.58496	0	0	0	0	1	0	0	2	0	2.32193	2	0	1	0	0	1	2	0	0	1.58496	0	0	0	1.58496	1.58496	3.32193	0	1	2	3.80735	0	0
1178	C1_Mononuclear macrophages	1	0	0	0	0	0	0	0	2	0	0	2	0	2.32193	0	0	0	0	0	0	2.32193	2	1	1.58496	0	0	0	1	2	4.45943	0	2	2.32193	4.24793	0	1.58496
1179	C1_Mononuclear macrophages	0	0	0	0	0	0	0	0	1	0	0	0	1.58496	0	1	0	0	0	0	1	0	0	0	0	1	0	0	0	2	2.80735	0	1.58496	0	3.16993	1	0
1180	C1_Mononuclear macrophages	1	0	0	1	1.58496	0	0	0	0	0	0	1.58496	0	0	1	0	0	0	0	0	2	1	1.58496	2.32193	0	0	0	1	1.58496	3.58496	1	0	2.58496	3.45943	0	1
1181	C1_Mononuclear macrophages	1	0	0	1.58496	1.58496	0	0	0	1	0	1.58496	2	1	0	1.58496	0	1	0	1	0	2.58496	2.32193	0	0	1	0	0	0	1.58496	3.80735	0	0	1.58496	4.64386	0	0
1182	C1_Mononuclear macrophages	1	0	0	1	0	0	0	0	0	0	1.58496	1.58496	1.58496	2.80735	1	0	0	0	0	1.58496	3	1.58496	2	2	0	0	0	0	1	3.80735	0	1	0	4.08746	0	2
1183	C2_Mature osteoclasts	2	1.58496	1	1.58496	6.58496	0	1	0	1	0	2	0	0	2	0	0	0	2.58496	1.58496	0	3	0	0	1	2	0	1	2	0	3.80735	1	1.58496	6.20945	4.24793	1	2
1184	C1_Mononuclear macrophages	1	0	0	0	2	0	0	2.32193	1	0	0	0	0	1.58496	2.32193	1	0	0	0	0	2	1.58496	0	1.58496	0	0	0	1.58496	1.58496	3.16993	0	0	1.58496	3.16993	0	1
1185	C1_Mononuclear macrophages	1	0	0	0	0	0	0	1	0	1	1	1	0	0	0	0	0	0	0	0	0	0	0	0	0	0	0	0	1	2.58496	0	1	1.58496	2	0	0
1186	C1_Progenitor osteoclasts	0	0	0	0	1.58496	0	0	1	1	0	1	0	0	2.32193	1.58496	0	0	0	0	0	2.80735	1.58496	0	1	1	0	0	1	0	3.16993	0	2	1.58496	4.52356	0	0
1187	C1_Mononuclear macrophages	0	0	0	0	0	0	0	0	0	0	1.58496	1	1	0	0	0	0	0	0	0	1.58496	1.58496	0	0	0	0	0	0	0	2.58496	0	0	2.32193	3.70044	0	0
1188	C1_Mononuclear macrophages	1.58496	0	0	1	1.58496	0	0	0	1.58496	0	0	0	0	2.32193	0	0	2.32193	0	0	0	2	2.32193	0	0	0	0	0	1.58496	1	4.32193	0	1	1	3.90689	1	0
1189	C1_Mononuclear macrophages	2.32193	0	0	0	2.32193	0	0	0	0	0	1.58496	1	1	0	3	0	0	0	0	0	1.58496	2.32193	1	0	1	0	0	0	0	3.70044	0	1.58496	1.58496	4.58496	0	0
1190	C1_Progenitor osteoclasts	0	0	0	0	1	0	0	0	1.58496	0	1.58496	0	1.58496	0	2.58496	0	0	0	0	0	3.70044	1.58496	1	0	1.58496	0	0	1	1.58496	4.08746	1	0	2	3.58496	0	0
1191	C2_Mature osteoclasts	2	0	0	2.32193	6.24793	0	1.58496	0	1	0	1	1.58496	0	1	1.58496	0	0	2	0	0	1	0	1	0	1	0	1	2.32193	0	4.75489	1	1.58496	5.39232	4.58496	0	2
1192	C3_Dysfunctional osteoclasts	0	0	0	0	0	0	0	0	0	0	0	0	0	1.58496	0	0	0	0	0	0	1	0	0	0	0	0	0	0	0	0	0	0	0	1.58496	0	0
1193	C1_Progenitor osteoclasts	0	0	0	0	0	0	0	0	0	0	1	0	1	0	0	0	0	0	0	0	0	0	0	1	0	0	1	2.80735	0	1.58496	0	0	0	4.9542	0	0
1194	C1_Mononuclear macrophages	2.32193	0	0	0	0	0	0	3	0	0	0	1	1.58496	0	0	0	0	0	0	1	2	1.58496	1	1.58496	0	0	0	1	1	3.90689	1	1	1	3.70044	0	0
1195	C1_Progenitor osteoclasts	2	0	0	0	0	1	0	0	1	0	1	1	1.58496	1	0	0	0	0	0	1	1.58496	0	2	0	0	0	0	1	0	0	0	0	0	5.08746	0	0
1196	C1_Mononuclear macrophages	1	0	0	0	0	0	0	0	1	0	0	1	1.58496	2.32193	1.58496	0	0	0	0	0	0	2	0	2.32193	1	0	0	1	0	3.16993	0	2	1.58496	2.80735	1	1
1197	C1_Mononuclear macrophages	0	0	0	0	1	0	0	0	0	0	1	1	0	0	0	0	0	0	0	0	0	0	1.58496	2	0	0	0	2	1.58496	2.80735	1.58496	1.58496	0	4.70044	1	1
1198	C1_Mononuclear macrophages	1	0	0	0	1	0	0	1.58496	0	0	1	1.58496	0	2	1	0	0	0	0	0	1	0	0	1	1.58496	0	0	0	1	3.32193	0	1	2	3.32193	0	1
1199	C1_Mononuclear macrophages	1	0	0	0	0	0	0	0	1	0	0	1	0	1	0	0	0	0	0	0	2.32193	0	0	1.58496	1	0	0	0	0	3.32193	1	2	1	3.45943	0	0
1200	C1_Mononuclear macrophages	2	0	0	0	1.58496	0	0	0	0	0	0	0	0	2.58496	3.32193	0	0	0	0	0	1.58496	1.58496	0	0	0	0	0	0	1.58496	3.58496	0	0	1	3.58496	0	1
1201	C1_Mononuclear macrophages	2	0	0	1	1.58496	0	0	0	1	0	2	1.58496	1	0	0	0	0	0	0	0	2	0	0	1.58496	2	0	0	1	1	3.90689	0	0	3.16993	3.32193	0	1
1202	C1_Progenitor osteoclasts	2	0	0	2	1	0	0	0	0	0	1	1	1	0	1	0	0	0	0	0	2.32193	0	0	1	1	0	0	1.58496	0	3.70044	1	1	4.32193	5.80735	2	1
1203	C2_Mature osteoclasts	1.58496	0	2	1.58496	6.22882	0	2.58496	0	1.58496	0	0	0	1	2.32193	2	0	0	2.58496	1	0	3.32193	1	0	0	2	2	0	2.32193	0	4.39232	2	0	5.39232	4.64386	0	1.58496
1204	C1_Mononuclear macrophages	1.58496	0	0	0	0	0	0	1.58496	0	0	0	1.58496	0	0	0	0	0	0	0	0	1	1	1	0	1	0	0	0	0	3.90689	0	1	2.58496	4	0	1
1205	C2_Mature osteoclasts	1.58496	1	0	0	4.70044	1	0	1	1	1	1.58496	1	0	1	0	0	0	2.32193	1	1	2	1.58496	0	0	1	0	0	1	1	3.70044	2	1	5.12928	4.70044	1	2.32193
1206	C1_Progenitor osteoclasts	1	0	0	0	1	0	0	0	0	0	0	0	0	1	1.58496	0	0	0	0	0	2.58496	1	1	1	0	0	0	1.58496	0	3	0	0	2.32193	5.88264	0	1
1207	C1_Mononuclear macrophages	0	0	0	1	0	0	0	0	0	1	0	0	1.58496	0	3.16993	0	1	0	0	0	1.58496	0	1	1.58496	1	0	0	1	1	4	0	1.58496	1.58496	3.70044	0	0
1208	C1_Mononuclear macrophages	2	0	0	0	1	0	0	0	0	0	1	1	0	1	1.58496	0	0	0	0	1	1	1.58496	0	1	1	0	0	0	1.58496	2.80735	1	0	1	4.08746	1	1.58496
1209	C1_Mononuclear macrophages	2	0	0	1	2	0	0	2	1	0	1	2.80735	0	2.58496	1	1	0	0	0	0	1	1	0	2	1	0	0	1.58496	2	4.24793	1	2	3	4.16993	1	1
1210	C1_Mononuclear macrophages	0	0	0	0	0	0	0	0	1	0	0	1	0	4.32193	1	0	0	0	1	1	1	0	0	0	0	0	0	1	0	3.45943	0	1	1	3.80735	0	0
1211	C1_Mononuclear macrophages	1	0	0	1	0	1	0	2.32193	1	0	1.58496	2	0	1	1	0	0	0	0	1	1	1.58496	2.32193	2	2	1	0	0	1.58496	4.39232	0	1.58496	2.32193	3.32193	0	1.58496
1212	C1_Mononuclear macrophages	1	0	0	0	0	0	0	1	1	0	0	1.58496	0	0	0	0	1	0	0	0	0	0	0	0	0	0	0	1	0	2.80735	0	0	1.58496	3.16993	0	0
1213	C1_Mononuclear macrophages	1.58496	0	0	1	0	0	0	0	0	0	0	1	0	0	0	0	0	0	0	0	0	1	1	1	0	0	0	1	0	2.80735	0	1.58496	1	3.70044	0	0
1214	C1_Mononuclear macrophages	1.58496	0	0	0	0	0	0	0	0	1	0	1.58496	2.58496	3.58496	2	0	0	0	0	0	0	0	0	1	0	0	0	1	1	2.32193	0	1	1	2	0	0
1215	C1_Mononuclear macrophages	2.32193	0	0	0	0	0	0	1	0	0	0	0	0	0	0	0	0	0	0	0	3	1.58496	0	1	0	0	0	0	2.58496	3.58496	1	1	2.58496	4.16993	0	1
1216	C2_Mononuclear macrophages	0	1	0	0	0	0	0	1.58496	1	1	0	1.58496	0	1	1.58496	0	0	0	0	0	3.32193	0	0	0	1	0	0	0	1	2.32193	1	1	1.58496	4.52356	0	0
1217	C1_Mononuclear macrophages	1	0	0	1	1.58496	0	0	0	1.58496	0	1	1.58496	0	0	0	0	0	0	0	0	2	0	1	0	1	0	0	0	1	3.80735	1	1	2	5.12928	0	0
1218	C1_Mononuclear macrophages	1.58496	0	0	1	2	0	0	4.45943	1	0	1	1	2	1.58496	1	0	1	0	0	0	2.58496	1.58496	0	2	0	0	0	1.58496	2.58496	4	0	1.58496	3.16993	4	0	0
1219	C1_Mononuclear macrophages	2	0	0	1	0	0	0	0	0	0	0	2	0	0	0	0	0	0	0	0	0	0	1	0	0	0	0	0	1.58496	4	0	0	1	3.58496	0	0
1220	C1_Mononuclear macrophages	0	0	0	1	1	0	0	0	0	0	1	2.32193	0	0	0	0	0	0	0	0	1	2	0	1.58496	0	0	0	1	2.80735	3.80735	0	1.58496	3.90689	4.16993	0	0
1221	C1_Mononuclear macrophages	0	0	0	1	0	0	0	0	0	0	0	1	1	2.32193	0	0	0	0	0	0	1.58496	1	1	0	0	0	0	1.58496	1	2.58496	0	1	2	3	0	0
1222	C1_Mononuclear macrophages	1	0	0	0	0	0	0	5.12928	0	0	0	1.58496	1	0	0	0	0	0	0	0	1.58496	0	1	1.58496	1.58496	0	0	1	2.32193	3.32193	0	0	0	4	0	0
1223	C1_Mononuclear macrophages	0	0	0	0	0	0	0	0	0	0	1.58496	0	0	0	1.58496	0	0	0	0	0	1.58496	0	1	0	0	0	0	1	1.58496	4.08746	0	0	1.58496	2.80735	0	1.58496
1224	C2_Mature osteoclasts	2.58496	0	0	2.58496	8.13443	0	2.32193	0	0	0	1.58496	1.58496	0	1	0	0	1	2	1	0	1	1.58496	0	0	2.32193	0	0	1	0	4.9542	1.58496	0	6.16993	5.04439	1	1.58496
1225	C1_Mononuclear macrophages	0	0	0	0	0	0	0	4.16993	0	0	1	1.58496	0	0	0	0	0	0	0	0	0	0	0	0	0	0	0	0	0	3.45943	0	2	2	3.58496	0	0
1226	C1_Mononuclear macrophages	0	0	0	0	2	0	0	1	0	0	1	1.58496	2.32193	3	0	0	0	0	0	0	2.32193	1	1	2	1	0	0	0	2.32193	3	0	1.58496	3.16993	4.32193	0	1
1227	C1_Mononuclear macrophages	0	0	0	0	0	0	0	0	0	0	0	1	0	0	0	0	0	0	0	0	1.58496	1	0	1	0	0	0	0	0	1	0	0	0	2	0	0
1228	C2_Mature osteoclasts	2	0	0	2.32193	6.42626	0	2	1.58496	1	0	1.58496	1	0	0	0	0	1	3	0	0	1.58496	1	1.58496	1.58496	1.58496	1.58496	0	3.45943	0	4.9542	2	0	6.44294	5.24793	0	1.58496
1229	C1_Mononuclear macrophages	2	0	0	1.58496	1	0	0	2.58496	0	0	0	1	1	1.58496	0	0	0	0	0	0	1.58496	1	0	0	1	0	0	1	1.58496	4.08746	0	1	2	3	0	1
1230	C1_Mononuclear macrophages	0	0	0	1	1	0	0	0	0	0	1	1	1	0	0	0	0	0	0	0	2.58496	1.58496	0	1	1	0	0	1	2	3.70044	0	0	3	3.32193	0	0
1231	C2_Mature osteoclasts	1	2	0	1	4.64386	0	0	1	0	0	1.58496	1	2	0	1	0	1	2.32193	1.58496	0	2.58496	0	0	0	1.58496	0	1	3.45943	0	2.80735	1	0	4.58496	6.39232	1	1.58496
1232	C1_Progenitor osteoclasts	0	0	0	0	0	0	0	0	0	0	1.58496	0	0	2.32193	2	0	0	0	0	0	1.58496	1.58496	0	0	0	0	0	0	0	3.16993	0	1	2.32193	4.9542	0	0
1233	C3_Dysfunctional osteoclasts	0	0	0	0	0	0	0	0	0	0	0	0	0	0	0	0	0	0	0	0	1	0	1	0	0	0	0	2	0	0	0	0	0	2.32193	0	0
1234	C1_Mononuclear macrophages	2.58496	0	0	1	2	0	0	0	0	0	1.58496	1.58496	0	0	0	0	0	0	0	0	1.58496	1	1	1.58496	1.58496	0	0	0	0	4.24793	0	1	3.45943	4.08746	0	1.58496
1235	C1_Mononuclear macrophages	1	0	0	0	1	0	0	4.85798	2	0	0	1	0	1	2	0	0	0	0	1	2.58496	1.58496	1.58496	2	0	0	0	1	2	4.58496	0	1.58496	2.58496	3.90689	0	1
1236	C1_Mononuclear macrophages	0	0	0	2.58496	2.58496	0	0	0	0	0	1	1	0	0	0	0	0	0	0	0	2.58496	1.58496	0	1.58496	1.58496	0	0	2.32193	2.32193	3.90689	0	0	2.58496	4.70044	1.58496	0
1237	C1_Mononuclear macrophages	1	0	0	0	0	0	0	0	0	0	1	1.58496	1	0	1.58496	0	0	0	0	1	2.32193	0	0	1	0	0	0	1.58496	0	4	0	1	0	4.16993	0	1
1238	C1_Mononuclear macrophages	2	0	0	0	2	0	0	1.58496	0	0	1	1.58496	1.58496	1	0	0	0	0	0	0	1	1	1	0	0	0	0	0	2	4	0	1	2.58496	3.80735	1	1.58496
1239	C2_Mature osteoclasts	0	0	0	0	3.90689	0	1.58496	0	1	0	0	0	0	0	0	0	0	1	0	1	1.58496	0	0	0	0	0	0	1	1	2.80735	0	0	2.58496	2	0	1.58496
1240	C1_Mononuclear macrophages	0	0	0	0	0	0	0	0	0	1	0	2	1	0	3.16993	1	0	0	0	0	2.32193	0	1.58496	0	0	0	0	0	1.58496	4.58496	0	2.32193	2.80735	3.58496	0	0
1241	C1_Mononuclear macrophages	0	0	0	0	0	0	0	0	1	0	0	1	1.58496	1	2.58496	0	0	0	0	0	2.58496	0	1	1	0	0	0	0	1	2.58496	0	1	1.58496	3.32193	0	1
1242	C1_Mononuclear macrophages	0	0	0	0	0	0	0	0	1	0	1	1	1	1.58496	2	0	0	0	0	0	2.32193	1	0	0	0	0	0	0	1.58496	1.58496	1	1	2	3.70044	0	0
1243	C1_Progenitor osteoclasts	0	0	0	0	0	0	0	3.32193	1	0	1	0	0	0	2.32193	0	0	0	0	0	1.58496	0	2	0	0	0	0	2.32193	1	2.58496	0	1	1	5.72792	1	0
1244	C1_Mononuclear macrophages	0	0	0	0	0	0	0	0	1	0	0	0	0	2	0	0	0	0	0	0	1.58496	0	0	1.58496	0	0	0	1	1	2.58496	0	0	2.32193	3.70044	0	0
1245	C1_Mononuclear macrophages	0	0	0	0	1	0	0	0	1	0	1.58496	1	0	0	0	0	0	0	0	0	1.58496	2.80735	0	2	1	0	0	1	2.32193	4.08746	0	1	3	3.58496	0	0
1246	C1_Mononuclear macrophages	0	0	0	1	4.58496	0	0	1	1.58496	0	1.58496	3	0	0	0	1	0	0	1	0	2.32193	0	0	2.32193	1.58496	0	1	1	1	4.75489	1	2	3.70044	5.70044	1.58496	1.58496
1247	C1_Mononuclear macrophages	0	0	0	0	2.32193	0	0	0	0	0	1	1.58496	1	0	3.58496	0	1	0	0	0	3	1.58496	0	2.32193	0	0	0	2	2	4.39232	1	1	2	4.58496	0	0
1248	C1_Mononuclear macrophages	0	0	0	0	0	0	0	0	0	1	0	2	0	0	1	0	0	0	0	0	1	1.58496	1.58496	1.58496	1	0	0	0	2	3.32193	0	0	2.58496	4.08746	1	1
1249	C3_Dysfunctional osteoclasts	0	0	0	0	6.37504	0	1	0	0	0	0	0	0	0	0	0	0	0	0	0	2	2	0	0	0	0	0	0	0	4.08746	0	0	4.9542	4.70044	2	1.58496
1250	C2_Mononuclear macrophages	1	1.58496	0	0	1.58496	0	1	0	0	0	0	0	1	0	3.32193	0	0	1	0	0	1.58496	1	0	1.58496	0	0	1	0	0	3	0	1.58496	2	4.85798	1.58496	0
1251	C1_Mononuclear macrophages	0	0	0	0	0	1	1	0	0	0	0	0	1	0	1	0	1	0	0	0	2	1	1.58496	1.58496	0	0	0	1	1	3.90689	1	1	2	4.70044	0	1.58496
1252	C1_Mononuclear macrophages	1	0	0	1	0	0	0	4.08746	0	0	1	0	1	3.16993	2.32193	0	0	0	0	0	3	1.58496	1	0	0	0	0	1	1	4.08746	0	1	1.58496	4.24793	1	0
1253	C1_Mononuclear macrophages	1	0	0	0	0	0	0	0	0	0	2.32193	1.58496	1.58496	0	0	0	0	0	0	0	3.16993	1.58496	0	1	1	0	0	1	1	4.16993	0	0	2.58496	3.70044	0	1
1254	C2_Mature osteoclasts	0	0	0	2.58496	7.83289	0	1.58496	0	1	0	1	1	0	2	0	0	0	2	0	1	1.58496	2.58496	0	1.58496	1.58496	1	0	3.45943	0	4.45943	0	0	7.33985	4.70044	0	2.80735
1255	C1_Mononuclear macrophages	1	0	0	0	0	0	0	0	1	0	0	1	0	1	1	0	0	0	0	0	0	1.58496	1	1	0	0	0	0	0	3.45943	0	0	1	2.58496	0	0
1256	C1_Mononuclear macrophages	1	0	0	0	1.58496	0	0	0	0	0	0	1.58496	1	0	2.80735	0	0	0	0	1	0	1	0	1	1.58496	0	0	0	0	3.32193	0	1	1.58496	3.80735	1	1
1257	C1_Mononuclear macrophages	1.58496	0	1.58496	0	2.32193	0	0	0	2.32193	0	0	1.58496	0	0	0	0	0	0	0	0	1.58496	1	0	0	0	0	0	0	3	3.16993	0	0	1.58496	3.58496	0	1.58496
1258	C2_Mononuclear macrophages	1	1.58496	0	0	1.58496	0	0	0	1	0	1.58496	2.80735	0	0	0	0	0	0	0	0	1.58496	2.32193	0	1	1	0	0	0	1.58496	3.58496	0	1.58496	3.45943	3.80735	0	0
1259	C1_Mononuclear macrophages	1	0	0	1	1	0	0	0	0	0	1.58496	1.58496	0	0	1	0	0	0	0	0	0	2.32193	0	2.32193	1	0	0	0	1.58496	4.85798	0	1	3.58496	4.45943	0	0
1260	C1_Mononuclear macrophages	0	0	0	0	0	0	0	0	0	0	1.58496	2.32193	0	0	1	0	0	0	0	0	2	1	0	2.32193	0	0	0	1	0	3.58496	1	1	2	3.16993	0	0
1261	C2_Mature osteoclasts	0	0	1	2	7	0	1.58496	1.58496	0	0	0	0	0	0	0	0	1	2.80735	1	0	2.58496	1.58496	0	1	1.58496	0	0	4	0	4.24793	2	1	7.31288	5.12928	0	3.16993
1262	C1_Mononuclear macrophages	1.58496	0	0	2	1	0	0	2.80735	0	0	1	2.32193	1.58496	0	1.58496	0	1	0	0	0	3	1.58496	0	0	2	0	0	0	0	2.80735	1.58496	1	2.32193	4.24793	1	0
1263	C1_Mononuclear macrophages	1.58496	0	0	0	0	0	0	0	1	1	1.58496	2.80735	1	0	2.58496	0	0	0	1	1	1.58496	1	0	2	3.32193	0	0	2.32193	1.58496	4.90689	0	1.58496	3.70044	4.90689	1	1.58496
1264	C1_Mononuclear macrophages	0	0	0	0	1	0	0	0	0	0	1	0	0	0	0	0	0	0	0	0	1	0	0	0	0	0	0	0	0	0	1	0	1	3.32193	0	0
1265	C1_Mononuclear macrophages	0	0	0	0	0	0	0	0	1	0	1	2	1	0	1	0	0	0	0	0	2.58496	2	0	1	1	0	0	1	1	3.16993	0	0	2.58496	3.70044	1	1
1266	C1_Mononuclear macrophages	0	0	0	0	0	1	0	0	1.58496	0	0	0	0	0	1	0	0	0	0	1	1	1.58496	0	1	1	0	0	1.58496	2.58496	3	0	0	3.32193	2.32193	1	0
1267	C2_Mature osteoclasts	1.58496	0	1	1	5.78136	0	1	0	0	1	0	0	0	0	0	2	1	2.80735	1	0	2	1	0	0	0	0	0	2.32193	0	3.90689	1.58496	0	6.02237	3.58496	0	1
1268	C1_Mononuclear macrophages	1	0	0	0	0	0	0	0	0	0	1	1	1	0	1	1	0	0	0	0	1	1	1	1.58496	1	0	0	0	1	3.80735	0	0	2.32193	3.32193	0	0
1269	C1_Mononuclear macrophages	2.58496	0	0	1	2	0	0	1	0	0	0	1.58496	0	1.58496	1	0	0	0	0	0	0	1.58496	0	1	1.58496	0	0	1.58496	1	3.70044	1.58496	2	1	4.32193	0	0
1270	C1_Mononuclear macrophages	1.58496	0	2.58496	1	1.58496	0	0	0	0	0	1	1.58496	0	0	1.58496	0	0	0	0	1	0	1	1	0	0	0	0	1	2	3.90689	1	0	0	4.08746	0	0
1271	C1_Mononuclear macrophages	2	0	0	1.58496	1.58496	0	0	0	1	0	0	0	0	0	0	0	0	0	0	1	2.80735	2.32193	1.58496	1	1	0	0	2	1	4.58496	0	1.58496	2	4.16993	0	0
1272	C1_Progenitor osteoclasts	1.58496	0	0	0	0	0	0	2	0	0	0	0	0	3.16993	1.58496	0	0	0	0	0	2.80735	0	1.58496	0	1	0	0	0	1	2.32193	0	1.58496	1	5	1.58496	1
1273	C1_Mononuclear macrophages	1	0	0	0	1	0	0	0	0	0	1.58496	0	0	1.58496	1	0	0	0	0	0	2.32193	1	1	1	0	0	0	0	2	2.80735	0	1	1	4.39232	0	0
1274	C1_Mononuclear macrophages	1.58496	0	0	1	1	0	0	0	1	0	1	0	1	2	2	0	0	0	0	0	1.58496	0	0	0	0	0	0	1	2.80735	4	0	0	3.45943	3	0	0
1275	C1_Mononuclear macrophages	1	0	0	0	2	0	0	0	0	0	1	1.58496	1.58496	2.58496	2	0	0	0	0	0	2.32193	2	1	2	0	0	0	0	2.80735	4.70044	0	1	3.80735	3.58496	1	1
1276	C1_Progenitor osteoclasts	1	0	0	0	0	0	0	1	0	0	0	1	1	0	2.32193	0	0	0	0	0	3.16993	0	0	1	0	0	0	2	0	3.45943	0	0	0	6.33985	0	0
1277	C1_Mononuclear macrophages	1	0	0	0	0	0	0	0	0	0	1	1.58496	0	1.58496	1	0	1	0	0	0	0	1.58496	0	0	0	0	0	1	1	3.70044	0	1	1.58496	3.58496	0	0
1278	C1_Mononuclear macrophages	1.58496	0	0	0	2.32193	0	0	0	0	0	1	1	0	1	1	0	0	0	0	0	0	0	0	1	0	0	0	0	2.58496	3.80735	0	0	2	3	0	1
1279	C1_Mononuclear macrophages	0	0	0	0	0	0	0	0	0	0	1.58496	2	0	1	0	0	0	0	0	0	1	2	0	0	1	0	0	1	1.58496	3.45943	1.58496	2	1.58496	3.80735	0	1
1280	C1_Mononuclear macrophages	0	0	0	0	1.58496	0	0	0	0	0	0	2	0	1	2	0	0	0	0	1	1	0	0	1	1	0	0	0	2.32193	3.58496	0	2.32193	1	4.08746	0	1
1281	C1_Mononuclear macrophages	2.32193	0	0	0	3.32193	0	0	0	1	0	2	2	0	0	0	0	1	0	0	0	1.58496	2.32193	0	0	1	0	0	0	0	4.08746	0	0	1.58496	3.45943	0	1.58496
1282	C1_Mononuclear macrophages	0	0	0	1	0	1	0	0	0	0	1	1	0	2.58496	3.16993	0	1	0	0	0	0	0	0	1	0	0	0	0	0	2.32193	1	0	1.58496	3.80735	0	0
1283	C1_Mononuclear macrophages	1.58496	0	0	0	2.58496	0	0	0	1.58496	0	1	0	0	0	1	0	0	0	0	0	2	0	0	0	1	0	0	0	1	2.58496	0	0	0	3.58496	1	0
1284	C1_Mononuclear macrophages	0	0	0	0	0	0	0	0	0	0	1	0	0	2.58496	1	0	0	0	1	0	0	0	1.58496	1.58496	1.58496	0	0	0	2.32193	3.45943	1	1	2.32193	4	0	1
1285	C1_Mononuclear macrophages	1	0	0	0	0	0	0	0	0	0	0	0	0	0	0	0	0	0	0	0	0	0	1.58496	0	0	0	0	0	1	3.45943	1	1	0	1	0	1
1286	C1_Mononuclear macrophages	1.58496	0	0	0	0	0	0	0	0	0	2	1.58496	2	1	0	0	0	0	0	0	0	1	2	1	1.58496	0	0	1	1	4.16993	0	0	3.16993	3.16993	0	0
1287	C1_Mononuclear macrophages	0	0	1.58496	0	1	0	0	2	1	1	1	0	0	2.58496	0	0	0	0	0	0	1.58496	2	1	1	1	0	0	0	0	3.70044	1	0	1.58496	3.90689	0	0
1288	C1_Mononuclear macrophages	1.58496	0	0	1	2.58496	0	0	0	0	0	1	1.58496	1.58496	0	1	0	0	0	0	0	1.58496	0	0	1	1.58496	0	0	2	1.58496	3.80735	0	0	2.80735	3.90689	0	1.58496
1289	C1_Mononuclear macrophages	2	0	0	1	0	0	0	0	0	0	1	1.58496	1	2	0	0	1.58496	0	0	1.58496	1	1	1	1.58496	1	0	0	1.58496	2	3.32193	0	0	2.32193	3.32193	0	0
1290	C2_Mature osteoclasts	1.58496	0	0	1.58496	5.45943	0	0	1.58496	0	0	1	0	0	0	0	0	0	1.58496	0	1	2.32193	1	0	0	2	1	1	3.70044	0	3.70044	1	0	5.72792	5.67243	1	1
1291	C1_Mononuclear macrophages	2	0	0	0	1.58496	0	0	0	1.58496	0	0	1	1.58496	1	0	0	0	0	0	1	1	2	0	1.58496	1.58496	0	0	1	2.32193	4.24793	0	1	1.58496	3.16993	1.58496	0
1292	C1_Mononuclear macrophages	0	0	0	0	2	0	0	0	1	0	0	0	0	0	1	0	0	0	0	0	1	2.32193	0	1	0	0	0	0	0	3.45943	0	1	2.32193	4.24793	0	1
1293	C2_Mature osteoclasts	1	0	0	2	8.23362	1.58496	1	0	0	0	0	2	0	0	1	0	0	2.32193	2	0	2.58496	0	0	2.58496	1	0	1	2.80735	1	6.18982	1.58496	0	7.71425	4.16993	2	1.58496
1294	C1_Mononuclear macrophages	2	0	0	1	2.80735	0	0	0	3.70044	1	2	1	0	1	0	0	1	0	0	0	1	0	0	1.58496	1	0	0	1	2	3.45943	1	0	3.32193	4.32193	1	1
1295	C1_Mononuclear macrophages	0	0	0	0	0	0	0	0	0	0	1	0	1	0	0	0	0	0	0	0	1.58496	1	0	1.58496	1	0	0	1	1	3.58496	0	0	2.80735	3.32193	0	0
1296	C1_Mononuclear macrophages	0	0	0	0	0	0	0	0	0	0	0	1.58496	0	0	0	0	0	0	0	0	1	0	0	2	1	0	0	0	1	2.32193	0	0	1	2.80735	0	0
1297	C1_Mononuclear macrophages	0	0	0	1	0	1	0	0	1.58496	0	1	1.58496	0	0	1	0	0	0	0	0	0	1	0	0	0	0	0	1	1	3.32193	0	0	2	3.16993	0	1.58496
1298	C1_Mononuclear macrophages	1	0	0	0	0	0	0	0	1.58496	1.58496	1	1	0	2.80735	2.58496	0	1	0	0	0	1	1	1	1	0	0	0	1	1	2.58496	0	0	1	3.32193	0	0
1299	C1_Progenitor osteoclasts	1	0	0	0	1	0	0	0	0	0	1	0	0	2	1.58496	0	0	0	0	0	2.58496	0	0	1	0	0	0	0	3	2.80735	0	1	2	5.64386	0	0
1300	C1_Mononuclear macrophages	1.58496	0	0	0	1	0	0	5.67243	0	0	2	1	1	0	1	0	0	0	0	0	1.58496	1	0	0	0	0	0	0	2	3	0	1	2	4	0	1
1301	C1_Mononuclear macrophages	1.58496	0	0	1	0	0	0	0	1	0	0	2.58496	1	0	1	0	0	0	0	0	1.58496	1.58496	2	1.58496	0	0	0	1	0	4.08746	0	1	2	3.32193	1	0
1302	C1_Mononuclear macrophages	1	0	0	1	0	0	0	0	0	0	0	1	0	1.58496	0	0	0	0	0	1	0	0	1.58496	2	1	0	0	1.58496	0	3.16993	0	0	1	4	0	1
1303	C1_Progenitor osteoclasts	0	0	0	0	0	0	0	0	0	0	0	0	0	0	1.58496	0	0	0	0	0	1.58496	1	1	0	0	0	0	1	1	0	0	1	0	3.58496	0	0
1304	C1_Mononuclear macrophages	1	0	0	0	0	0	0	0	1.58496	0	0	1.58496	1	2	0	0	0	0	0	0	1.58496	1	1	1.58496	0	1.58496	0	0	1.58496	3.32193	0	1	0	3	0	1.58496
1305	C2_Mononuclear macrophages	0	1.58496	0	1.58496	0	0	0	0	1	0	1.58496	0	0	2.58496	1.58496	0	0	0	0	0	1.58496	0	0	1	0	0	0	2	1	2.80735	0	0	1.58496	5.70044	0	0
1306	C1_Mononuclear macrophages	2	0	0	1	1	0	0	0	1.58496	0	1	1.58496	1.58496	0	1	0	0	0	0	0	2.32193	1.58496	1	1	0	0	0	1	2	3.70044	0	2	2.32193	4.08746	1	0
1307	C1_Mononuclear macrophages	0	0	0	0	1.58496	0	0	0	0	0	0	0	0	1	0	0	0	0	0	0	1	1	1	0	0	0	0	1	1.58496	3.45943	0	1.58496	2.32193	3.80735	0	1.58496
1308	C1_Mononuclear macrophages	0	0	0	0	0	0	0	0	1	0	0	1.58496	0	1	2	0	0	0	0	0	0	1	0	1.58496	0	0	0	1.58496	1.58496	3.80735	0	0	2	3.45943	0	2
1309	C2_Mature osteoclasts	1.58496	0	0	1.58496	8.29462	0	0	0	0	1	2	1.58496	0	0	0	0	0	1.58496	1	0	2	2.32193	2	0	1.58496	0	1	2.58496	1	5.61471	1	1.58496	7.85798	5	0	2.32193
1310	C1_Mononuclear macrophages	2.32193	0	0	0	2.32193	0	0	0	2	0	2	2.80735	1.58496	0	0	0	0	0	0	1.58496	1	1	0	1	1.58496	0	0	1	2.58496	4.24793	0	2	3	4.08746	0	0
1311	C1_Mononuclear macrophages	0	0	0	0	0	0	0	0	1.58496	0	1	1	0	0	1	0	0	0	0	0	1.58496	1	0	1.58496	0	0	0	0	0	3.32193	0	1	1	3.32193	0	1
1312	C1_Mononuclear macrophages	1.58496	0	0	0	2.58496	0	0	0	0	0	0	1.58496	0	1	0	0	0	0	0	0	1	1	1	0	0	0	0	0	1.58496	3.58496	0	1	1	3.80735	0	0
1313	C1_Mononuclear macrophages	0	0	0	1.58496	2	0	0	0	1.58496	1	1	1.58496	1.58496	0	0	0	0	0	0	0	2.32193	2.58496	0	2	0	0	0	0	2	4.45943	0	2	0	4.9542	0	0
1314	C1_Mononuclear macrophages	0	0	0	1	1	0	0	0	0	0	0	1	0	0	0	0	0	0	0	0	0	1	2	0	0	0	0	0	0	3.70044	0	2	2.58496	2.58496	0	0
1315	C2_Mature osteoclasts	0	0	0	2.32193	3.16993	0	0	0	0	1	1.58496	2	0	0	0	0	0	0	0	0	3	1	0	1	1.58496	0	0	2.32193	0	3.16993	2.32193	1	2.80735	6.02237	2.32193	0
1316	C1_Mononuclear macrophages	0	0	0	0	0	0	0	0	0	0	1.58496	0	0	2.58496	1.58496	0	0	0	0	0	1.58496	0	1	1	0	0	0	1	1.58496	3.16993	0	1	1.58496	3.90689	1	0
1317	C1_Mononuclear macrophages	1.58496	0	0	2.32193	1	0	0	0	2	0	1	1	0	0	0	0	0	0	0	1	2.32193	1.58496	0	2	1	0	0	0	1	3.32193	0	1	1	3.90689	0	1
1318	C1_Mononuclear macrophages	1.58496	0	0	0	1	0	0	0	1.58496	0	1.58496	1	0	1.58496	1.58496	0	1	0	0	0	1	1	0	0	0	0	0	0	0	3.90689	0	0	2.32193	4.52356	0	0
1319	C1_Mononuclear macrophages	1.58496	0	0	1	0	0	0	0	0	1	1	1	1	0	0	0	0	0	0	1	1.58496	0	1	1	0	0	0	0	2	4.80735	0	0	3.45943	4.70044	0	0
1320	C1_Mononuclear macrophages	1	0	0	0	0	0	0	0	0	0	1.58496	0	0	0	0	0	0	0	0	0	1	0	2.32193	0	0	1	0	0	2	3.16993	1	1	1	4.08746	0	0
1321	C1_Progenitor osteoclasts	0	0	0	1	0	0	0	0	0	0	0	0	0	0	1	0	0	0	0	0	1.58496	0	0	0	0	0	0	2	1.58496	1.58496	0	0	0	4.75489	0	0
1322	C1_Mononuclear macrophages	1	0	0	1	0	0	0	0	0	0	0	2	0	0	1	0	0	0	0	0	1.58496	0	0	0	0	0	0	1	0	2.58496	0	0	1.58496	3.45943	0	0
1323	C2_Mature osteoclasts	1	0	0	1.58496	5.72792	1	1.58496	4.16993	1.58496	0	2	1.58496	0	0	0	1	0	2.58496	0	0	2	0	0	1	1	1	2	2	0	3.90689	1.58496	0	5.64386	5	0	2.58496
1324	C3_Dysfunctional osteoclasts	0	0	2	1	0	0	0	0	0	0	0	0	1	0	0	0	0	0	1.58496	0	2.32193	1	1	0	0	0	1	1	1	1	0	0	0	3.32193	0	0
1325	C1_Mononuclear macrophages	0	0	0	0	0	0	0	0	0	0	0	1	1.58496	2.32193	1	0	1	0	0	0	1	0	1.58496	0	0	0	0	1	1	4.39232	0	0	2.80735	4.24793	0	1
1326	C1_Mononuclear macrophages	1	0	0	0	0	0	0	0	0	0	0	0	1	0	1	0	0	0	0	0	1.58496	0	0	1.58496	0	0	0	1.58496	1	3.16993	0	2	3.45943	3.70044	0	1
1327	C1_Mononuclear macrophages	1.58496	0	0	1	1	0	0	0	0	0	0	0	1	1	0	0	0	0	1	1.58496	1	0	0	1.58496	2	0	0	2.32193	1	4.24793	0	1	3	5.2854	0	0
1328	C1_Mononuclear macrophages	0	0	0	0	0	0	0	4.9542	0	0	0	2	0	1.58496	0	0	0	0	0	0	2.32193	1.58496	0	2.58496	1.58496	0	0	0	1.58496	3.58496	0	1.58496	1.58496	4	0	1.58496
1329	C1_Mononuclear macrophages	0	0	0	0	1	0	0	0	0	0	1	1	0	1	0	0	0	0	0	0	1.58496	2	0	2.58496	1.58496	0	0	1	1.58496	4.45943	1	1	2.32193	3.45943	1	1
1330	C1_Mononuclear macrophages	1.58496	0	0	1	0	0	0	0	0	0	0	1	0	1	2.58496	0	1	0	0	0	0	0	1.58496	1	0	0	0	0	0	0	0	1	1	2	0	1
1331	C1_Mononuclear macrophages	1	0	0	1	0	0	0	0	0	0	1.58496	1	0	1	2.32193	0	1	0	0	0	1	0	0	1.58496	0	0	0	1.58496	2	2.80735	0	0	0	4.16993	0	2
1332	C1_Mononuclear macrophages	0	0	0	1	0	0	0	0	0	0	1.58496	0	1.58496	0	0	0	1	0	0	0	0	1	0	0	0	0	0	1	0	3.80735	0	0	1.58496	3.58496	0	0
1333	C1_Mononuclear macrophages	1	0	0	0	2.32193	0	0	0	0	1	1.58496	1	0	1	2.32193	0	0	0	0	0	2.32193	1.58496	0	1.58496	1	0	0	2.32193	1	3.90689	0	1	1.58496	3.70044	0	1
1334	C1_Mononuclear macrophages	2	0	0	0	1	0	0	0	0	0	1	0	0	0	1	0	0	0	0	0	2.32193	1	1.58496	0	0	0	0	1	1	3.58496	0	1.58496	2.58496	3.16993	0	0
1335	C1_Mononuclear macrophages	1.58496	0	0	1	0	0	0	0	0	0	0	1	0	1	0	0	0	0	0	1	0	0	0	1	0	0	0	0	0	3.16993	0	0	1	3.32193	0	0
1336	C1_Mononuclear macrophages	1	0	0	0	1	0	0	0	0	0	0	1	1	0	1	0	0	0	0	0	0	0	1	1	1	0	0	1	0	3.80735	0	1.58496	1	4.58496	0	1
1337	C1_Progenitor osteoclasts	0	0	0	0	0	0	0	0	0	0	1	0	0	0	3	0	0	0	0	0	2.80735	1	0	1.58496	0	0	0	1.58496	1	2.80735	0	1	2.80735	4.75489	0	0
1338	C1_Mononuclear macrophages	0	0	0	0	0	0	0	0	0	0	0	0	0	1	0	0	0	0	0	0	0	0	1.58496	0	0	0	0	0	2	3.58496	1	1	0	3.58496	0	1
1339	C1_Mononuclear macrophages	1	0	2	0	1	0	0	0	1	0	1	0	0	2.32193	1	0	0	0	0	1	0	2	0	0	0	0	0	0	2.58496	3.80735	0	0	1.58496	3	0	1.58496
1340	C1_Mononuclear macrophages	1	0	0	0	0	1	0	0	1	0	1.58496	0	0	1	0	0	2	0	0	0	1.58496	1.58496	1	0	0	0	0	0	0	2.58496	0	0	2.32193	4.08746	0	0
1341	C1_Mononuclear macrophages	0	0	0	0	0	0	0	0	0	0	1.58496	1	0	1	0	0	1	0	0	0	0	1	1	1	1	0	0	1	0	3.32193	0	0	2.32193	2.58496	0	1
1342	C1_Mononuclear macrophages	0	0	0	0	0	0	0	0	0	0	0	1	0	0	0	0	0	0	0	0	0	0	0	1	0	0	0	0	1	1.58496	0	0	0	0	0	0
1343	C1_Mononuclear macrophages	0	0	0	0	1	0	0	0	0	0	1	1	1.58496	1	1.58496	0	0	0	0	0	1	1.58496	0	1.58496	0	0	0	0	2.58496	3.58496	0	2	3.45943	4.16993	0	0
1344	C1_Mononuclear macrophages	2.58496	0	0	0	0	0	0	0	0	0	0	0	0	1.58496	2	0	0	0	1	0	2.32193	0	1	1.58496	0	0	0	1	1.58496	3.45943	0	0	2.32193	3.16993	1	0
1345	C1_Mononuclear macrophages	0	0	0	0	1.58496	0	0	0	0	0	0	0	0	0	0	0	0	0	1	0	0	0	0	1	0	0	0	0	1	1.58496	0	0	0	2.58496	0	0
1346	C2_Mononuclear macrophages	1	2	1.58496	1	0	0	0	0	2.32193	0	0	1	0	1.58496	1	0	0	0	1	1.58496	2.32193	2	1	1.58496	1.58496	0	0	1.58496	1.58496	3.58496	0	2	3.16993	4.52356	0	1
1347	C2_Mature osteoclasts	1	0	0	1.58496	8.75489	1.58496	1	0	1.58496	0	2	0	0	0	1	0	0	3.58496	0	0	1	2	0	2	1.58496	1	0	2.80735	0	5.83289	1	1.58496	8.35755	4.70044	0	1.58496
1348	C1_Mononuclear macrophages	0	0	0	0	1.58496	0	0	1	0	0	1	1.58496	1	0	2.80735	0	0	0	1	0	2.58496	1	0	1	1	0	0	1	1.58496	4.08746	0	1	1.58496	4.16993	0	1
1349	C2_Mononuclear macrophages	2.80735	0	0	1	1	0	0	0	1	0	0	1.58496	2	0	1.58496	0	0	0	0	0	1.58496	0	0	1	0	0	0	0	1	3.58496	0	0	1.58496	4.75489	0	0
1350	C1_Mononuclear macrophages	0	0	0	1	1	0	0	0	1	0	0	0	0	0	2.80735	0	0	0	0	0	1	1.58496	0	0	0	0	0	0	1	3.32193	0	1	3	3.16993	0	1
1351	C1_Mononuclear macrophages	1.58496	0	0	0	0	0	0	4.08746	2	0	2	1	0	0	0	0	1.58496	0	0	0	2	1.58496	1	0	1	0	0	0	2	4.85798	1	2	2.58496	4.08746	0	1
1352	C1_Mononuclear macrophages	2.32193	0	0	0	0	0	0	3.16993	0	0	1.58496	1.58496	1.58496	3	2	0	0	0	0	0	1	2	1.58496	2.32193	1	0	0	0	2.80735	4.58496	1	2	3.58496	3.80735	1	1
1353	C1_Mononuclear macrophages	1	0	0	1	0	0	0	0	0	0	0	1	2.32193	1.58496	1	0	0	0	0	0	1.58496	0	0	1	1	0	0	0	1.58496	3.16993	1	1	2.32193	3.80735	0	1
1354	C1_Mononuclear macrophages	1.58496	0	0	1.58496	1	0	0	0	1.58496	0	1.58496	1	0	0	0	0	0	0	0	0	1	0	1.58496	1	1	0	0	1.58496	0	3.45943	0	1	1	2.80735	1	0
1355	C1_Mononuclear macrophages	0	0	0	1	0	0	0	0	1.58496	0	0	0	0	0	0	0	1	0	0	1	0	0	1	2.32193	1	0	0	0	1.58496	2.80735	0	1.58496	1.58496	3.32193	0	0
1356	C1_Mononuclear macrophages	0	0	1	0	0	0	0	0	0	0	0	0	0	0	1.58496	0	0	0	0	1	1.58496	1	0	0	0	0	0	0	1	3.16993	0	1.58496	0	3.16993	0	1
1357	C1_Mononuclear macrophages	0	0	0	0	0	0	0	0	1	1	1	1	0	0	1.58496	0	0	0	0	0	2.32193	2	0	2	1.58496	0	0	0	1.58496	3.58496	0	1	3	3.58496	0	0
1358	C1_Mononuclear macrophages	1	0	0	1	2.80735	0	0	0	2.58496	0	0	2.32193	0	0	1.58496	0	0	0	0	0	1	0	1	1	0	0	0	1	0	4	0	1	1.58496	3.70044	0	0
1359	C1_Mononuclear macrophages	0	0	0	0	0	0	0	0	0	0	0	0	0	0	0	0	0	0	0	0	1	0	0	0	0	0	0	0	0	1	0	1	0	1.58496	0	0
1360	C1_Mononuclear macrophages	0	0	0	0	0	0	0	0	0	0	1	1	1	2.32193	1	1	0	0	0	1	1	0	1.58496	2.32193	1	0	0	0	2.58496	3.16993	0	1	1	4.58496	0	0
1361	C1_Mononuclear macrophages	0	0	0	0	0	0	0	0	1	0	0	0	0	3.70044	2.58496	0	0	0	0	1	0	1	1	0	0	0	1	0	0	3.45943	0	1	2	3.32193	0	0
1362	C1_Mononuclear macrophages	0	0	0	0	0	0	0	0	0	0	0	2	0	1	0	0	1	0	0	0	1.58496	1	1.58496	1.58496	1	0	0	1.58496	1	2.80735	0	0	1.58496	4.24793	0	0
1363	C1_Mononuclear macrophages	1	0	0	0	1	0	0	0	2	0	0	1.58496	1	1	0	0	0	0	0	1	1	0	0	2	2	0	0	1.58496	1.58496	2.58496	0	0	2	3.58496	0	0
1364	C2_Mononuclear macrophages	0	1	0	0	1	0	0	0	0	0	0	1	0	1	3.45943	0	0	0	0	0	2	0	0	0	1.58496	0	0	1	0	3.70044	0	1	2.32193	3.58496	0	0
1365	C1_Progenitor osteoclasts	0	0	0	1.58496	0	0	0	3.90689	0	0	0	1.58496	0	0	1	0	0	0	0	0	3	0	1	0	0	0	0	0	1	2	0	1	0	2	0	0
1366	C1_Mononuclear macrophages	2	0	0	0	0	0	0	1.58496	0	0	0	1	0	1.58496	0	0	0	0	0	1	1.58496	0	0	1	1	0	0	0	0	3.16993	1	0	2.32193	3.45943	0	1
1367	C1_Mononuclear macrophages	0	0	0	1	1	0	0	0	2	0	0	0	0	0	0	0	0	0	0	0	1.58496	1	1	1.58496	1	0	0	0	2	2.32193	0	0	1	2.32193	0	1
1368	C1_Mononuclear macrophages	1.58496	0	0	0	0	0	0	0	1	0	1.58496	1	0	2.58496	1	0	0	0	0	0	1	2	0	0	1	0	0	0	0	3.16993	0	2.32193	2	2	0	0
1369	C1_Mononuclear macrophages	0	0	1.58496	0	0	0	0	0	1.58496	0	0	1	0	1	0	0	0	0	0	0	2.32193	1	0	0	2	0	0	1	2.32193	3	1	1	3.45943	3.80735	0	0
1370	C1_Progenitor osteoclasts	0	0	0	2.32193	2	0	0	0	0	0	1	2	1	2.58496	2.32193	1	1	0	0	0	3.45943	1.58496	1.58496	2	1	0	0	2.32193	0	4	0	1	2.80735	5.80735	1	1
1371	C1_Mononuclear macrophages	1	0	0	0	2	0	0	0	0	0	0	1	0	2.32193	1	0	0	0	0	0	0	1	0	1	0	0	0	1	2.58496	3.70044	0	1.58496	1	5.16993	0	0
1372	C1_Progenitor osteoclasts	0	0	0	1	1	0	0	4.52356	1	0	0	1	0	2.32193	3.45943	0	1	0	0	0	3.58496	0	0	0	0	0	0	1	1	2.32193	1	0	2.32193	3.16993	0	2.58496
1373	C1_Mononuclear macrophages	1	0	0	0	2.32193	0	0	0	1	0	2	1	0	1	0	0	0	0	0	1.58496	0	2	1	1	0	0	0	1	0	3.32193	0	0	2.32193	3.90689	0	1
1374	C1_Mononuclear macrophages	0	0	0	0	0	0	0	0	1.58496	0	2	0	0	0	0	0	0	0	0	0	2.32193	0	2.32193	0	2	0	0	0	2	3.45943	0	1.58496	2	4.39232	1	1
1375	C1_Mononuclear macrophages	1	0	0	0	0	0	0	0	0	0	0	1	0	2.32193	1.58496	0	0	0	0	0	0	0	0	0	0	0	0	0	0	1.58496	0	0	0	2	0	1.58496
1376	C1_Progenitor osteoclasts	0	0	0	0	0	0	0	0	0	0	0	0	0	1.58496	3.16993	0	0	0	0	0	1	0	0	1	0	0	0	1	0	2.32193	0	0	0	3.80735	0	0
1377	C1_Mononuclear macrophages	0	0	0	0	0	0	0	0	1	0	0	1	2	1	0	0	0	0	0	0	2	0	0	1.58496	0	0	0	1	1	2	1	1	2.32193	3.70044	0	1
1378	C2_Mononuclear macrophages	1	1	0	1.58496	0	0	0	0	1	0	0	0	0	0	0	0	0	0	0	0	1.58496	1.58496	2	1.58496	2	0	0	1.58496	1	4.24793	1	0	2	4.80735	0	0
1379	C1_Mononuclear macrophages	1	0	0	0	0	0	0	0	0	0	0	2	1.58496	0	3.70044	0	0	0	0	0	0	0	1	1	0	0	0	0	2	3.70044	0	1	2	3.70044	0	0
1380	C1_Mononuclear macrophages	1	0	0	1	2	0	0	0	1	1.58496	0	1	0	0	2.32193	0	0	0	0	0	1.58496	0	0	1	1	0	0	1	0	2.58496	0	0	2	3.45943	0	0
1381	C1_Progenitor osteoclasts	1	1	0	1	1	0	0	0	1	0	1	0	0	1	0	0	0	0	1	0	2	0	1.58496	0	0	0	1	2	0	2.58496	0	0	1.58496	5.80735	2.58496	0
1382	C1_Mononuclear macrophages	0	0	0	0	2	0	0	0	0	1	1	1	0	1	1.58496	0	1	0	0	1	0	1.58496	0	0	1	0	0	1	1	3.16993	0	1	1	4.24793	1	0
1383	C1_Mononuclear macrophages	1.58496	0	0	0	0	0	0	0	0	1	1	2.32193	0	1	4	0	0	0	0	0	0	0	0	0	0	0	0	1	1	3	0	1	0	3.16993	0	1
1384	C1_Mononuclear macrophages	1	0	0	1.58496	0	0	0	0	0	0	1	0	2	2.80735	3.16993	0	0	0	0	0	0	0	1	0	1	0	0	1	0	3	0	1	2	4.08746	0	1
1385	C1_Mononuclear macrophages	1	0	0	0	0	0	0	0	0	0	1	2.58496	0	0	0	0	0	0	0	0	1	2.58496	0	1.58496	0	0	0	0	1	3.58496	0	1	2	3.45943	1	0
1386	C1_Mononuclear macrophages	0	0	0	0	0	0	0	0	0	0	1	0	0	0	0	0	0	0	0	0	1	0	1	0	0	0	0	0	1	1.58496	0	0	1	2.32193	1	0
1387	C1_Mononuclear macrophages	0	0	0	0	0	0	0	0	0	0	1.58496	0	1	2.80735	1.58496	0	0	0	0	0	2	2	0	0	0	0	0	1	2.58496	2.80735	0	0	1.58496	3.32193	0	1.58496
1388	C1_Mononuclear macrophages	1.58496	0	0	0	0	1	0	0	0	0	1	1.58496	0	1.58496	0	0	0	0	0	1	1	0	0	0	1	0	0	0	1	2.58496	0	0	0	2.58496	0	0
1389	C1_Mononuclear macrophages	0	0	0	0	1	0	0	2.58496	1	0	1	2.32193	0	0	0	0	0	0	0	0	2	1.58496	1	1.58496	1	0	0	0	1	3.32193	0	1	3	3.80735	0	1
1390	C1_Mononuclear macrophages	1	0	0	1	1	0	0	0	2	0	1.58496	2	0	2.80735	2.80735	0	0	0	0	0	0	1.58496	0	1	1	0	0	1	1	4.39232	1	1.58496	2.80735	4.45943	1	1
1391	C1_Mononuclear macrophages	1	0	0	0	2.80735	0	0	0	0	0	0	1	0	1	1.58496	0	0	0	0	0	2	0	0	0	1	0	0	2	0	3.70044	0	1	0	5.52356	0	1.58496
1392	C1_Progenitor osteoclasts	1	0	0	0	0	0	0	0	0	0	1	0	0	0	1	0	0	0	0	0	2.32193	0	1	0	0	0	0	1	0	1	0	0	0	3.58496	1	0
1393	C1_Progenitor osteoclasts	0	0	0	0	0	0	0	0	0	0	0	0	0	1.58496	2	0	0	0	0	0	2	1	0	0	0	0	0	0	0	2	0	1	0	2.58496	1	0
1394	C1_Mononuclear macrophages	1	0	0	0	1	0	0	0	0	0	0	1	0	0	0	0	0	0	0	1	1.58496	0	0	0	0	0	0	2.32193	1	3.90689	1	1	2	4.08746	0	1
1395	C2_Mononuclear macrophages	1	0	0	0	1	0	0	0	0	0	0	1.58496	0	0	0	0	0	0	0	0	1.58496	0	0	1.58496	0	0	0	1	1	3.45943	0	1	2.58496	4.52356	0	0
1396	C1_Mononuclear macrophages	1	0	0	0	0	0	0	0	0	0	1.58496	1	0	1	0	0	0	0	0	1	1	1	0	1	1.58496	0	0	1	0	3.70044	0	1.58496	2.58496	4	0	0
1397	C1_Mononuclear macrophages	0	0	0	0	0	0	0	0	0	0	0	1	0	0	0	0	0	0	0	0	1	0	0	1.58496	1	0	0	1	0	3	1	0	2	2.32193	0	0
1398	C2_Mature osteoclasts	1	0	0	1.58496	5.08746	0	1	0	0	0	1	0	0	0	0	0	0	1.58496	0	0	1	0	0	1	0	1.58496	0	1	0	3	1.58496	0	5.35755	3.32193	0	1.58496
1399	C1_Mononuclear macrophages	1.58496	0	0	0	1.58496	0	0	0	0	0	0	1.58496	0	0	0	0	0	0	0	0	2	1	0	0	0	0	0	0	0	3.58496	0	1.58496	1.58496	2	0	1
1400	C1_Mononuclear macrophages	2	0	0	0	0	0	0	0	1	0	0	2.32193	0	0	0	0	0	0	0	0	1.58496	0	0	2.32193	0	0	0	1	2.32193	4.32193	0	1.58496	3.80735	4.24793	0	1
1401	C1_Mononuclear macrophages	1	0	0	1	0	0	0	0	0	0	0	1.58496	1	0	1.58496	0	0	0	1	0	0	2	1	0	0	0	0	0	0	2.32193	1	0	1	3.45943	0	0
1402	C1_Mononuclear macrophages	0	0	0	0	1.58496	0	0	0	1	0	1.58496	1.58496	0	0	1.58496	0	0	0	0	1	2	1	2	1	0	0	0	0	1.58496	4.16993	0	1.58496	2	3.80735	0	0
1403	C1_Mononuclear macrophages	1	0	0	1	0	0	0	0	0	0	1	1	2.80735	3.70044	2.80735	0	0	0	0	0	2.58496	0	0	1.58496	1	0	0	2	2	4.9542	2	1.58496	1	5.42626	0	0
1404	C2_Mononuclear macrophages	1	0	0	1	0	0	0	0	0	0	0	0	0	0	0	0	0	0	0	0	1.58496	0	1	2.32193	0	0	0	1	1.58496	2.80735	0	2	2	3.45943	0	1
1405	C1_Mononuclear macrophages	2	0	0	0	0	0	0	0	1.58496	0	2	1.58496	0	0	0	0	0	0	1	0	2	2	0	2	1	0	0	1	2.80735	4	0	2	1.58496	3.70044	0	0
1406	C1_Mononuclear macrophages	0	0	0	0	0	0	0	0	1	0	1	2	1.58496	0	3.16993	0	0	0	1	0	1	1	1	1	0	0	0	0	1	3	1	0	1	3.16993	0	0
1407	C1_Progenitor osteoclasts	1.58496	0	0	0	0	0	0	0	1	0	1.58496	1	0	0	1.58496	1	0	0	0	0	3.45943	0	1.58496	1.58496	0	0	0	1	1	3.70044	0	1	2.58496	5.45943	0	0
1408	C1_Mononuclear macrophages	0	0	0	0	1	1	0	0	0	0	0	1	0	0	0	0	0	0	1	0	2.32193	1.58496	1	0	0	0	0	1	0	4.24793	0	0	2	4.58496	0	0
1409	C1_Progenitor osteoclasts	1.58496	0	1	0	1	0	0	0	0	0	2	0	1	0	0	0	0	0	0	0	2	0	1	0	1	0	0	0	1	0	0	1	1	4.16993	0	0
1410	C1_Mononuclear macrophages	2	0	0	0	0	0	0	0	1	0	0	1.58496	0	0	3.90689	1	1.58496	0	0	0	1	0	0	0	0	0	0	2	1.58496	3.45943	0	1.58496	0	4.39232	0	2
1411	C1_Mononuclear macrophages	1.58496	0	0	1	1	0	0	2.80735	0	1	1	2.80735	1	0	1.58496	0	0	0	0	0	3.70044	1	0	1.58496	1	0	0	0	0	3.32193	1	2	1	3.90689	0	0
1412	C1_Mononuclear macrophages	1.58496	0	0	1	0	0	0	0	0	0	1	1	0	1	3.45943	1	0	0	0	1	2.58496	1	1.58496	1.58496	1.58496	1	0	1.58496	1	3.80735	1	1	2	5.16993	0	0
1413	C1_Mononuclear macrophages	1.58496	0	0	1	0	0	0	0	1	0	1	2	1	2	2.32193	0	0	0	0	1	3.32193	0	1	1.58496	2	0	0	1	1	4.70044	1.58496	2.32193	1.58496	4.39232	0	1
1414	C1_Mononuclear macrophages	0	0	0	0	1	0	0	0	0	0	0	2.32193	0	1.58496	1.58496	1	0	0	0	0	1	1	0	0	0	0	0	0	1.58496	2.58496	0	2	0	3	0	0
1415	C1_Mononuclear macrophages	1	0	0	0	0	0	0	0	0	0	0	2.32193	1.58496	2.58496	0	0	0	0	0	0	2.80735	1	1	1	1	0	0	0	1	4.16993	0	0	2.32193	3.80735	0	0
1416	C1_Mononuclear macrophages	1	0	0	0	1	0	0	0	0	0	0	0	1	2	2.32193	0	0	0	0	0	1	1.58496	0	2.32193	0	0	0	1	0	3.70044	0	1	2	3.45943	0	0
1417	C1_Mononuclear macrophages	0	0	0	0	0	0	0	0	0	0	1	0	1.58496	2	1.58496	0	0	0	0	1	2	0	0	1	1	0	0	1	1	2.58496	0	1	2	2.32193	0	1
1418	C1_Mononuclear macrophages	0	0	0	0	1	0	0	0	0	0	1	1	0	1.58496	0	0	0	0	0	1	1.58496	0	1.58496	1.58496	0	0	0	0	1	2.58496	0	1.58496	1	3.32193	1	0
1419	C1_Progenitor osteoclasts	0	0	0	0	0	0	0	0	0	0	0	0	0	0	2.32193	0	0	0	0	0	1.58496	1	0	1.58496	0	0	0	0	0	0	0	1	0	3.45943	0	1
1420	C1_Mononuclear macrophages	1.58496	0	0	0	0	0	0	0	1	0	1	0	1.58496	0	2.32193	0	0	0	0	0	1	0	1	1	2	0	0	1	2.32193	3.80735	0	1.58496	3.32193	4.16993	1	1
1421	C2_Mononuclear macrophages	2	0	1	0	0	0	0	0	1.58496	0	1.58496	0	0	2.58496	3.16993	0	0	1	0	1	2	2	1	1.58496	2	0	0	2	1	4	1	2	3.32193	4.75489	0	0
1422	C1_Mononuclear macrophages	0	0	0	0	1.58496	0	0	0	1.58496	0	0	2.32193	1	0	0	0	0	0	0	0	1.58496	1	0	2.32193	1	0	0	1.58496	1	4.64386	1	1	2.32193	4.24793	0	0
1423	C1_Progenitor osteoclasts	0	0	0	0	0	0	0	2	0	0	1	0	1.58496	1.58496	2.80735	0	0	0	0	0	1.58496	0	1	1	0	0	0	1	1	2.80735	0	1	1	4.24793	0	1
1424	C1_Mononuclear macrophages	0	0	0	1	0	0	0	0	0	0	0	0	0	0	2	0	0	0	0	0	2	0	1	0	1	0	0	0	1	2	0	0	1	2.58496	0	0
1425	C1_Mononuclear macrophages	0	0	0	0	1.58496	0	0	0	1	0	0	1.58496	0	0	1	1	0	0	1	0	2	0	0	1.58496	0	0	0	1	1	2.80735	0	1.58496	2.58496	3.32193	0	0
1426	C1_Mononuclear macrophages	0	0	0	1.58496	2	0	0	0	1.58496	0	1	2.32193	1.58496	1	1	0	0	0	0	0	1	0	1	1.58496	1.58496	0	0	1	2	4.80735	1.58496	1.58496	2	4.39232	0	0
1427	C1_Mononuclear macrophages	1	0	0	1	2	0	0	0	0	0	0	1.58496	0	0	0	0	0	0	0	0	1.58496	0	0	0	0	0	0	0	2.32193	3	0	1	2.58496	3.32193	0	1
1428	C1_Mononuclear macrophages	1	0	0	0	1	0	0	0	1	0	0	1.58496	1	2.58496	3.45943	0	1	0	0	1	1	1	0	1.58496	1	0	0	1.58496	1	3.70044	0	1	3	3.32193	1.58496	1
1429	C1_Progenitor osteoclasts	1	0	0	1	0	0	0	0	0	0	0	0	0	1	2.80735	0	0	0	0	0	1.58496	0	1	0	0	0	0	1	1	2.80735	1.58496	1	1	4.70044	1	1.58496
1430	C1_Mononuclear macrophages	0	0	0	0	1	0	0	0	0	1	0	1	1	0	0	0	0	0	0	0	0	1	0	1	0	0	0	0	1	3.16993	0	1	2.32193	3.90689	0	1.58496
1431	C1_Mononuclear macrophages	2	0	0	0	1	0	0	0	2.80735	0	0	1	0	0	0	0	0	0	0	0	2.80735	1	0	1	1	0	0	1.58496	1	3.80735	0	0	3.32193	2.32193	0	1
1432	C2_Mature osteoclasts	1.58496	0	0	2	5.24793	0	1	0	0	0	0	1	1	0	1	0	1	1	0	0	2.32193	1.58496	0	0	1	0	0	1	0	3.45943	0	1	5.32193	3.80735	0	3
1433	C1_Mononuclear macrophages	1.58496	0	0	0	2.80735	0	0	0	0	1	1	2	3.16993	0	0	0	1.58496	0	0	0	1.58496	0	0	1.58496	1	0	0	1.58496	1	3.80735	0	0	2.32193	4.58496	0	0
1434	C1_Mononuclear macrophages	0	0	0	0	0	0	0	0	0	0	0	1	0	0	0	0	0	0	0	0	0	1	1	1.58496	0	0	0	0	1	3	0	0	0	4.39232	0	0
1435	C1_Mononuclear macrophages	0	0	0	0	1.58496	0	0	0	1	0	1	0	0	1.58496	1.58496	0	0	0	0	0	1	2.32193	1	0	0	0	0	0	0	3.90689	1.58496	1	2	3.45943	0	0
1436	C2_Mature osteoclasts	1.58496	0	0	0	4.9542	0	0	0	0	0	0	1	0	0	0	0	0	0	1	0	2.32193	0	1	2	0	0	0	2.58496	1	4	0	0	3.32193	4.39232	0	1.58496
1437	C1_Mononuclear macrophages	1	0	0	0	1	0	0	0	0	1	0	1	0	1	0	0	0	0	0	0	0	0	0	0	0	0	0	0	0	2.80735	1	1	0	0	0	0
1438	C2_Mononuclear macrophages	0	1.58496	0	1	1	1	0	0	1	0	2	1.58496	0	0	0	1	0	0	0	0	1	0	1.58496	0	1.58496	0	0	1.58496	0	3.80735	0	0	3.32193	5.52356	1	0
1439	C1_Mononuclear macrophages	0	0	0	0	0	0	0	0	0	0	0	0	0	0	0	0	0	0	0	0	0	0	0	0	0	0	0	0	0	1	0	0	0	0	0	0
1440	C1_Mononuclear macrophages	1	0	0	0	0	0	0	0	0	0	1	1	0	0	0	0	0	0	0	0	2	2	1	0	0	0	0	1.58496	1.58496	3.16993	0	0	3.32193	3.70044	0	0
1441	C1_Mononuclear macrophages	0	0	0	1	1	0	0	0	0	0	0	1	1	1	2	0	0	0	1	0	3.16993	1.58496	0	1	0	0	0	1	1.58496	2.58496	1	1	1	3.16993	0	0
1442	C1_Mononuclear macrophages	1	0	0	0	5.08746	0	0	0	0	0	1	1	1.58496	1.58496	0	0	0	0	0	0	2	1.58496	0	0	0	0	0	0	0	3.45943	0	0	4.45943	4.24793	1	1
1443	C1_Mononuclear macrophages	0	0	0	0	1	0	0	0	1	0	0	2.32193	0	0	0	0	0	0	0	0	0	2	0	2.58496	0	0	0	2	1	4.24793	0	0	0	4.08746	0	1
1444	C1_Mononuclear macrophages	0	0	0	0	0	0	0	0	0	0	1.58496	1.58496	1	2.32193	2	0	0	0	0	0	0	2.58496	1	1.58496	0	0	0	1.58496	0	3.45943	0	2	1	3.90689	0	0
1445	C1_Progenitor osteoclasts	0	0	0	0	0	1	0	1.58496	0	0	1.58496	0	0	1	1.58496	0	0	0	1	0	3.32193	1.58496	1	0	0	0	0	0	2	3	0	0	2.32193	3.90689	0	0
1446	C3_Dysfunctional osteoclasts	0	0	0	0	0	0	0	0	1	0	1	0	0	0	0	0	0	1	0	0	2.32193	0	0	0	0	0	0	1.58496	0	0	1.58496	1	2.32193	5.80735	1.58496	0
1447	C1_Mononuclear macrophages	1	0	0	0	1.58496	0	0	0	0	0	0	2.32193	1	1	0	0	1	1	0	0	1.58496	1.58496	0	1	1.58496	0	0	0	1	2.58496	0	0	2.58496	4.24793	0	0
1448	C1_Mononuclear macrophages	1	0	0	0	1	0	0	1.58496	1.58496	0	0	1	0	0	0	0	0	0	1	0	3.58496	0	0	1.58496	0	0	0	0	1.58496	3.58496	0	0	2	3	0	0
1449	C1_Mononuclear macrophages	0	0	0	1	1	0	0	0	0	0	0	0	0	0	0	0	0	0	0	0	0	0	1	1.58496	0	0	0	0	0	2	0	0	2.80735	2.80735	0	0
1450	C2_Mature osteoclasts	2.32193	0	1	1.58496	6.04439	0	2.32193	0	0	0	1.58496	1	0	0	0	1	0	3.32193	1.58496	1	0	1.58496	0	2	1	0	0	2	0	4.16993	0	0	3.45943	5.72792	2.58496	1.58496
1451	C1_Mononuclear macrophages	0	0	0	0	0	0	0	0	0	0	0	0	0	2.32193	0	0	0	0	0	0	0	1	2	0	1	0	0	1.58496	2	2.32193	0	0	1	4	0	0
1452	C2_Mononuclear macrophages	1.58496	0	0	1	0	0	0	2	1	0	1	2.32193	2	0	1	0	0	0	0	0	2.58496	1	0	2	1.58496	0	0	1	1.58496	3.90689	0	1	2.80735	4.45943	0	0
1453	C1_Mononuclear macrophages	1	0	0	1.58496	2.32193	0	0	0	0	0	0	2	0	1	0	0	0	0	0	1	2	1	0	0	0	0	0	1	1.58496	3	0	2	2.32193	4.08746	0	0
1454	C1_Mononuclear macrophages	1.58496	0	0	1	1	0	0	0	0	0	1.58496	0	1	1	0	0	0	0	0	0	1	1.58496	1	1	1	0	0	0	0	4.52356	0	0	3.45943	3.90689	0	0
1455	C1_Mononuclear macrophages	0	0	0	0	1	0	0	0	0	1	2	2	0	1	4	0	0	0	0	0	2.58496	1.58496	0	2.58496	1.58496	0	0	0	1	4.08746	0	0	2.32193	4.39232	0	1.58496
1456	C2_Mononuclear macrophages	1.58496	1	0	0	1.58496	0	0	0	2	0	1	1	0	1	0	0	0	0	0	1	3.32193	1.58496	0	2	1.58496	0	0	1.58496	2.32193	3.70044	0	1	3.32193	5.20945	0	1
1457	C2_Mononuclear macrophages	0	1	1.58496	1.58496	2.80735	0	0	0	0	0	1	2	2.58496	0	0	0	0	0	1	0	2.80735	2	1	2.58496	1	0	0	1.58496	2.32193	4.32193	1	0	2	5.55459	1	0
1458	C1_Mononuclear macrophages	0	0	0	0	0	0	0	1	1.58496	0	0	0	1	1	0	0	1	0	1	0	1	0	0	0	0	0	0	0	1	1	0	1	1.58496	2.80735	0	0
1459	C2_Mature osteoclasts	1.58496	0	0	2.58496	7.15987	0	2.80735	0	0	0	0	1	0	0	0	1	0	3	2	0	1.58496	2.32193	0	1	1	1	0	3.32193	1.58496	4	1	0	5.72792	3.80735	1	2.32193
1460	C2_Mononuclear macrophages	1	0	0	0	0	0	0	0	0	0	1.58496	2	0	1	2.58496	1	1.58496	0	0	0	2.32193	1.58496	1	1.58496	0	0	0	1.58496	1	3	1	1	2.32193	4.08746	0	1
1461	C1_Mononuclear macrophages	1	0	0	1	0	0	0	0	0	0	1	2	0	0	2.32193	0	0	0	0	0	2	1	0	1	0	0	0	2	1	3.70044	0	1.58496	3	3.45943	1	1
1462	C1_Mononuclear macrophages	0	0	1	0	1	0	0	0	1	0	1	1.58496	0	2	1	0	0	0	0	0	2	2	2.32193	1.58496	0	0	0	1	2	4.32193	1.58496	2	3.32193	4.64386	1	1.58496
1463	C2_Mononuclear macrophages	0	1.58496	0	1	0	0	0	0	1.58496	0	0	1	0	0	1	0	0	0	0	0	1	0	0	0	1	0	0	0	1	2.80735	0	0	2.58496	4.08746	0	1
1464	C1_Mononuclear macrophages	0	0	0	0	0	0	0	0	0	0	0	0	1	0	2.80735	0	1.58496	0	0	0	0	1.58496	1.58496	0	0	0	0	0	1.58496	4.08746	1	1.58496	1.58496	3.58496	1	0
1465	C1_Mononuclear macrophages	1	0	0	1	0	0	0	0	0	0	1	1.58496	0	0	1.58496	0	0	0	0	0	2.80735	0	0	1	0	0	0	2	1.58496	2.80735	0	1	2.58496	3.32193	0	1.58496
1466	C1_Mononuclear macrophages	2	0	0	0	0	0	0	0	0	1	0	1	1	0	0	0	0	0	1	0	2.32193	0	0	1.58496	0	0	0	0	1.58496	3.32193	0	1	2.58496	3.32193	1	0
1467	C1_Mononuclear macrophages	1	0	0	0	0	0	0	0	0	0	0	2	0	3	2	0	0	0	0	0	1	0	0	0	1.58496	0	0	1	1	1.58496	0	1.58496	0	3	0	0
1468	C1_Mononuclear macrophages	1.58496	0	0	1	1	0	0	0	0	0	0	1.58496	1.58496	0	0	0	0	0	0	0	1	1.58496	1	0	0	0	0	1.58496	1	4.16993	0	0	2	3	0	0
1469	C1_Mononuclear macrophages	1	0	0	0	1	0	0	0	0	0	1.58496	0	0	1.58496	0	0	1	0	0	0	0	2	0	2.32193	0	0	0	0	2.58496	3.70044	0	1	0	3.80735	0	0
1470	C1_Progenitor osteoclasts	0	0	0	0	0	0	0	0	0	0	0	0	1	2.80735	1	0	0	0	0	0	2	0	1.58496	1.58496	1	0	0	0	2.32193	4.39232	0	0	2.80735	4.45943	0	0
1471	C1_Mononuclear macrophages	1	0	0	0	1	0	0	0	0	0	0	1	1	0	0	0	0	0	0	0	0	1	1	2.58496	0	0	0	0	1.58496	3.58496	0	0	2	4.24793	0	1
1472	C1_Mononuclear macrophages	1.58496	0	0	1	0	0	0	0	2	0	1.58496	1.58496	2	2.32193	1	0	0	0	0	1	2.32193	0	0	2.32193	1	0	0	0	2	4.16993	2	2	3.45943	4	1	1.58496
1473	C1_Mononuclear macrophages	0	0	0	0	1	0	0	0	0	0	0	0	1	2.32193	0	0	0	0	0	0	0	1.58496	1	0	0	0	0	0	2	3.32193	0	0	2.32193	3.90689	0	1
1474	C1_Mononuclear macrophages	1	0	0	0	1	0	0	0	1	1	2.32193	2.58496	1	1	3.32193	0	0	0	0	0	2.80735	0	1	3	2.32193	0	0	0	1	4.08746	0	2	2.32193	4	1	1.58496
1475	C1_Mononuclear macrophages	0	0	0	1.58496	1	0	0	0	1	0	1	0	0	2.32193	1	0	0	0	0	1	3	0	0	0	2.80735	0	0	2.80735	0	3.32193	0	1	0	4.75489	1	1
1476	C1_Mononuclear macrophages	2	0	0	0	1	0	0	0	1	0	1	1	0	0	1	0	0	0	1	0	2	2.32193	0	1	1.58496	0	0	2.58496	2.32193	4.70044	0	1.58496	3.32193	5.83289	0	0
1477	C2_Mononuclear macrophages	1	0	0	0	1.58496	1	0	0	1.58496	0	1	0	0	0	1.58496	0	0	0	0	1	1.58496	1	0	0	2	0	0	1	0	3.16993	0	1.58496	2.32193	3.70044	1	2
1478	C1_Mononuclear macrophages	1	0	0	1	0	0	0	0	0	0	1	0	0	0	0	0	0	0	0	0	1.58496	0	0	0	0	0	0	0	1.58496	2.58496	0	1	2.32193	2	1	0
1479	C1_Mononuclear macrophages	1.58496	0	0	1.58496	2.80735	0	0	0	0	0	0	1	0	0	0	0	0	0	0	0	2	1	1	2	1	0	0	0	2	3	0	1	3.16993	3	0	0
1480	C1_Mononuclear macrophages	2.32193	0	0	0	1	0	0	0	0	0	1	0	1	0	3.45943	0	0	0	0	0	1	2.32193	0	0	1.58496	0	0	0	1	4.24793	0	0	3	3.80735	0	1
1481	C1_Mononuclear macrophages	1	0	0	0	2	0	0	0	1	0	1.58496	1	0	0	0	0	0	0	0	0	0	0	0	1	0	0	0	1.58496	0	3.80735	0	2	2.58496	3.16993	1	0
1482	C1_Mononuclear macrophages	2	0	0	0	1	0	0	3.80735	1	0	1	2	0	1.58496	3.58496	0	0	0	0	1.58496	1	0	1	1	0	0	0	1	1.58496	4.24793	0	0	2	4.32193	0	0
1483	C1_Progenitor osteoclasts	1	0	0	2	1	0	0	0	1	0	1.58496	1.58496	1.58496	2.32193	2.58496	0	1.58496	0	0	1.58496	2	2.32193	0	1	0	0	0	3	2.58496	3.16993	0	1	1.58496	5.12928	0	0
1484	C1_Mononuclear macrophages	2	0	0	0	1	0	0	0	1.58496	0	0	2.32193	0	0	0	0	0	0	0	0	1	1.58496	1	0	0	0	0	0	0	3.70044	1	0	2.58496	2.80735	0	0
1485	C1_Mononuclear macrophages	1	0	0	0	1	0	0	0	1	1	1	0	1	1	2	0	0	0	0	0	2	1	0	2	1	0	0	2	1.58496	4	0	2	3	4.16993	0	0
1486	C1_Mononuclear macrophages	1	0	0	0	0	0	0	0	0	0	1	0	1	3.58496	2.58496	0	0	0	0	1	1.58496	2.58496	1	0	1	0	0	0	1	4.16993	0	1	2.58496	3.58496	0	0
1487	C1_Mononuclear macrophages	0	0	0	0	2	0	0	1	1	0	2	1.58496	0	0	1	0	1.58496	0	0	0	1.58496	2	0	2	1	0	0	1.58496	0	3.70044	0	0	2.58496	4	0	0
1488	C1_Mononuclear macrophages	1.58496	0	0	0	0	0	0	0	2	0	1.58496	1.58496	0	1	0	0	0	0	1.58496	0	2.58496	0	0	2	1	0	0	1.58496	1.58496	3.32193	1.58496	3	2.32193	4.45943	0	0
1489	C2_Mature osteoclasts	1.58496	0	0	1.58496	7.42626	0	3	1	2.58496	1	1	1	0	0	2.32193	1	0	2.80735	1	0	2.58496	0	0	1	1.58496	1	0	3.58496	1	5.24793	1.58496	1	6.62936	5.35755	2	1
1490	C1_Mononuclear macrophages	0	0	0	0	1	0	0	0	1	0	0	1	0	2	1.58496	0	0	0	0	0	2.80735	1	0	1	1.58496	0	0	0	1.58496	3.70044	0	1.58496	2	4.24793	0	0
1491	C1_Mononuclear macrophages	1	0	0	1	0	0	0	0	0	0	0	2.80735	0	0	0	0	0	0	0	0	1	1	0	1.58496	1	0	0	0	1.58496	3.16993	1.58496	1	1	3.70044	0	0
1492	C1_Mononuclear macrophages	2	0	0	0	0	0	0	0	0	0	0	2	1	0	0	0	0	0	1	1	0	1	0	1	0	0	0	1	0	3.70044	1	0	2	3.80735	1	0
1493	C1_Mononuclear macrophages	0	0	0	1	0	0	0	0	0	0	0	1	0	3.70044	2.80735	0	0	0	0	1	2.32193	1	0	1	1	0	0	1	1.58496	2.80735	0	0	2	2.80735	0	0
1494	C1_Mononuclear macrophages	1.58496	0	0	1	0	0	0	0	1	0	0	1.58496	1	1	0	1	0	0	1	0	1	1.58496	1.58496	1.58496	1	0	0	1.58496	1	3.80735	0	1.58496	2	4.16993	0	1
1495	C1_Mononuclear macrophages	1.58496	0	0	1.58496	1	0	0	3.58496	0	0	1	1	1	2.80735	1	0	0	0	0	0	2.58496	2	0	2	1	0	0	1	1.58496	4.16993	1	0	2	4.64386	0	0
1496	C1_Progenitor osteoclasts	0	0	0	2.32193	0	0	0	0	0	1	2	1	1	0	1.58496	0	0	0	0	0	3.45943	0	1.58496	1	2	0	0	2.32193	0	3.16993	0	0	3.45943	6.10852	1	1.58496
1497	C1_Mononuclear macrophages	1.58496	0	0	0	0	0	0	0	0	0	0	1	0	2.58496	3.32193	0	0	0	0	1	1.58496	0	0	0	0	0	0	2	2	3.32193	0	0	0	4.39232	0	1
1498	C1_Mononuclear macrophages	1.58496	0	0	0	0	0	0	0	0	0	0	2.32193	2	1	2	0	0	0	0	0	0	1	0	1.58496	0	0	0	2	1.58496	4	0	0	3	3.80735	0	1
1499	C1_Mononuclear macrophages	0	0	0	0	0	0	0	0	0	0	0	1	0	0	0	0	0	0	0	0	1	1	0	0	0	0	0	1	1	2.58496	0	0	1	2.32193	1.58496	1
1500	C1_Mononuclear macrophages	1	0	0	0	0	0	0	1	0	0	0	1.58496	1.58496	0	0	0	1	0	0	0	0	2	0	0	0	0	0	0	2.32193	3.45943	0	0	2.32193	3.16993	1	1
1501	C1_Mononuclear macrophages	0	0	0	1	2	0	0	0	1	0	1	1.58496	0	0	1	0	1.58496	0	0	0	1.58496	0	0	0	0	0	0	0	1	3.70044	0	1.58496	1.58496	3.58496	1	1
1502	C2_Mature osteoclasts	3	0	0	3.16993	7.80735	1.58496	1	0	0	0	2.32193	0	1	1.58496	1	1.58496	0	2.32193	1	0	0	1	0	0	0	0	0	2.32193	1	5.55459	1	0	7.04439	3.70044	1	3.16993
1503	C1_Mononuclear macrophages	1	0	0	0	1	0	0	0	1	0	0	1.58496	0	0	0	0	0	0	0	0	0	2.32193	0	1	0	0	0	3	0	4.32193	0	1.58496	2.58496	4.08746	0	0
1504	C1_Mononuclear macrophages	1	0	0	0	1	0	0	0	0	0	1	1.58496	0	0	0	0	0	0	0	1	2.32193	0	0	1.58496	0	0	0	1.58496	1	4	0	1.58496	2.32193	4.08746	0	0
1505	C1_Mononuclear macrophages	1	0	0	0	0	0	0	0	1	0	1	1	0	0	0	0	0	0	0	0	1	1	0	0	0	0	0	1	0	3.58496	0	0	2	3.16993	0	0
1506	C1_Mononuclear macrophages	1	0	0	0	1.58496	0	0	1	0	0	0	2.32193	1	0	3.32193	0	0	0	0	1	1	1	1	0	0	0	0	0	1	3.16993	0	1	1.58496	3.16993	0	1
1507	C1_Mononuclear macrophages	0	0	0	0	1	0	0	0	1	0	0	1.58496	0	0	0	0	0	0	0	0	1	1.58496	2.32193	2.32193	0	0	0	1	2.80735	3.70044	0	0	3.80735	4.24793	1	0
1508	C1_Mononuclear macrophages	0	0	0	0	0	0	0	0	0	0	0	1	0	1.58496	1	0	0	0	0	0	0	0	0	1	0	0	0	0	1.58496	1.58496	0	0	2	1.58496	0	0
1509	C1_Mononuclear macrophages	1.58496	0	1	0	0	0	0	0	0	0	1	1.58496	1	0	2.58496	0	1	0	0	0	0	0	1	0	0	1	0	0	1	4.16993	1	1.58496	3.32193	3.70044	0	2
1510	C1_Progenitor osteoclasts	1.58496	0	0	1.58496	0	0	0	2	0	0	1	0	0	0	2	0	0	0	0	0	3	0	0	1.58496	1	0	0	1	1	3.16993	0	2.32193	1	3.80735	0	0
1511	C1_Mononuclear macrophages	1.58496	0	0	0	1	0	0	0	0	0	1	0	0	1	1.58496	0	0	0	0	1.58496	1	0	0	0	1	0	0	0	1	2.58496	0	1	1.58496	2.32193	1	1
1512	C1_Mononuclear macrophages	0	0	0	1	1.58496	0	0	0	1.58496	0	0	1	0	0	1	0	0	0	0	0	1.58496	0	0	0	0	0	0	1	1	3.32193	0	1	1	2.80735	0	0
1513	C1_Mononuclear macrophages	1	0	0	0	0	0	0	0	2.32193	0	0	2	2	0	1.58496	0	0	0	0	1	2.32193	1	0	1	0	0	0	1.58496	2.32193	4.08746	0	1.58496	2.58496	5.49185	0	1
1514	C1_Mononuclear macrophages	0	0	0	1.58496	0	0	0	0	0	0	0	1.58496	0	2	3	0	0	0	0	0	0	1	1	1	2	0	0	2	1	3.45943	0	0	1.58496	3.58496	0	0
1515	C1_Mononuclear macrophages	1	0	0	0	0	0	0	0	0	0	0	1	0	0	1	0	0	0	0	0	1	1	0	0	1	0	0	0	2.32193	2.32193	0	1.58496	1.58496	2.80735	0	1
1516	C1_Mononuclear macrophages	1	0	0	0	0	0	0	0	0	0	0	1.58496	1	1.58496	2.32193	0	0	0	0	0	1	0	0	1	1	0	0	0	1	2	0	0	2.32193	3.16993	0	0
1517	C1_Mononuclear macrophages	0	0	0	0	0	0	0	0	0	0	0	0	0	1	1	0	0	0	0	0	0	1	0	0	0	0	0	0	0	0	0	1.58496	0	1.58496	1	0
1518	C1_Mononuclear macrophages	0	0	0	0	1.58496	0	0	0	1.58496	0	1	1	0	0	2	0	0	0	0	0	0	2	2	1	0	0	0	2.58496	2	3.80735	1	1.58496	3.16993	3.58496	0	0
1519	C1_Mononuclear macrophages	1.58496	0	0	0	0	0	0	0	1	0	0	2	0	1	0	0	1	0	0	1	1	0	0	0	1	0	0	1	1	3.16993	0	1	1	3.32193	0	0
1520	C3_Dysfunctional osteoclasts	0	0	0	0	0	0	0	0	0	0	0	0	0	0	0	0	0	0	0	0	2	0	0	0	0	0	0	0	0	0	0	0	1	3.45943	0	0
1521	C1_Progenitor osteoclasts	1.58496	0	0	1	0	1.58496	0	4.08746	1	0	2	0	0	1	3	0	0	0	0	0	3.58496	0	1.58496	2.58496	1.58496	1	0	3.16993	0	3.45943	0	0	1	6.06609	1	1.58496
1522	C1_Mononuclear macrophages	1	0	0	0	0	0	0	0	1	1	1	0	0	0	1	0	1	0	0	0	2	0	1	1	0	0	0	1	0	4.32193	1	0	2.32193	5.35755	1	0
1523	C1_Mononuclear macrophages	0	0	0	1	2.58496	0	1	0	3.32193	0	2	0	0	1	1	0	1	0	0	0	3.16993	1	1	1	1	0	0	2.32193	2.80735	3.16993	0	1	3	4	0	1.58496
1524	C1_Mononuclear macrophages	1	0	0	1.58496	1.58496	0	0	0	0	0	1	1.58496	1.58496	0	1	0	0	0	0	0	2	0	1.58496	2	2	0	0	0	1.58496	3.32193	0	0	2.32193	3.90689	0	1
1525	C1_Mononuclear macrophages	0	0	0	0	2.58496	0	0	0	0	0	0	1.58496	0	0	0	0	0	0	0	1	1.58496	1	1	2	0	0	0	1.58496	2	3.90689	0	1	3.70044	3.70044	0	1
1526	C2_Mononuclear macrophages	0	0	0	0	1	0	0	0	0	1	1.58496	0	0	0	0	0	1	0	1	0	1	1.58496	1	2.32193	1	0	0	1.58496	0	3.32193	0	0	2.80735	4.80735	1	1
1527	C3_Dysfunctional osteoclasts	0	0	0	0	0	0	0	0	0	0	0	0	0	0	0	0	0	0	0	0	0	0	0	0	0	0	0	0	0	0	0	0	0	4.39232	0	0
1528	C2_Mature osteoclasts	2.32193	0	0	2.80735	6.14975	0	0	0	0	0	1	1.58496	1	0	0	1	0	2.32193	0	1.58496	2.80735	0	0	1.58496	2	0	1	1.58496	1.58496	4.52356	2.32193	0	5.55459	5.20945	1.58496	0
1529	C3_Dysfunctional osteoclasts	0	0	0	0	1.58496	0	0	0	0	0	0	0	0	0	0	0	0	0	0	0	0	0	0	0	0	0	0	0	0	0	0	0	2	3	0	0
1530	C2_Mononuclear macrophages	0	0	0	0	1	0	0	0	1	0	2	2	1	0	1	0	1	0	0	0	2.58496	1	0	1	0	0	1	1	1	4.16993	1	0	1	4.08746	1	0
1531	C1_Mononuclear macrophages	1	0	0	0	1	0	0	0	1.58496	0	0	2.58496	1	0	1	0	1	0	0	0	0	0	0	1	1.58496	0	0	0	0	3.58496	0	1	2.32193	4.32193	0	0
1532	C1_Mononuclear macrophages	1	0	0	0	0	0	0	2.32193	1	0	0	0	0	0	0	0	0	0	0	0	0	2	0	0	0	0	0	0	0	1	0	0	0	1.58496	0	0
1533	C1_Mononuclear macrophages	1	0	0	0	0	0	0	0	0	0	0	0	0	0	1	0	0	0	0	0	1	1	0	1	0	0	0	1	0	2.58496	0	0	0	3.16993	0	0
1534	C1_Mononuclear macrophages	1	0	0	0	0	0	0	0	0	0	0	1.58496	0	0	0	0	0	0	0	0	0	2.32193	0	2	1	0	0	1	1.58496	3.90689	0	0	1.58496	3.80735	1	1
1535	C1_Mononuclear macrophages	1.58496	0	0	0	1	0	0	0	1	0	1	1.58496	1	1.58496	2.58496	0	2	0	0	1	1	1	0	1	1	0	0	0	1	2.58496	0	1	2	4.16993	0	1
1536	C1_Mononuclear macrophages	1.58496	0	0	0	0	0	0	0	0	0	0	2	0	0	0	0	0	0	0	0	0	1	0	1	1	0	0	1	2	4	0	1	1.58496	3.90689	0	0
1537	C1_Mononuclear macrophages	1.58496	0	0	0	1.58496	0	0	0	1	0	1	1	1	1	0	0	0	0	0	0	0	1	0	1	1	0	0	0	1.58496	3.70044	0	1	1	3.70044	1	0
1538	C1_Mononuclear macrophages	0	0	0	0	0	0	0	0	1	0	0	0	0	0	1	0	0	0	0	0	1.58496	0	1	0	0	0	0	1.58496	0	3.45943	0	0	2.58496	4.16993	0	1
1539	C1_Mononuclear macrophages	0	0	0	0	0	0	0	0	0	1	0	1	0	0	1.58496	0	0	0	0	0	2.32193	0	1	1.58496	0	0	0	0	0	3	0	0	1	3.90689	0	0
1540	C1_Mononuclear macrophages	0	0	0	0	0	0	0	0	1	0	0	1.58496	0	0	0	0	0	0	0	0	2	2	1.58496	0	0	0	0	0	0	3.80735	1.58496	1	0	3.70044	1	0
1541	C1_Mononuclear macrophages	1	0	0	1.58496	0	0	0	1	1	0	1.58496	1.58496	1	0	3	0	1	0	0	0	1.58496	2.58496	1	0	0	0	0	0	2.32193	4.32193	0	1	2.80735	3.32193	0	1.58496
1542	C1_Mononuclear macrophages	1	0	0	0	0	0	0	0	1	0	1	1	0	3.32193	3.70044	0	0	0	0	1	0	0	1.58496	0	1	0	0	0	2	2.32193	1	1	1	0	0	0
1543	C2_Mononuclear macrophages	0	1	0	0	0	0	0	0	0	0	1	0	0	1.58496	2	0	0	0	0	0	2.32193	0	1	1	0	0	1	1	2	1.58496	0	0	1.58496	4.9542	0	1
1544	C1_Mononuclear macrophages	1	0	0	1	1.58496	0	0	0	1	0	0	2.58496	0	1	1	1	0	0	0	1	1.58496	1.58496	0	1	1	0	0	1	0	3.58496	1	1	2.58496	3.80735	1	0
1545	C1_Mononuclear macrophages	0	0	0	0	0	0	0	0	1	0	1	1	0	0	0	0	0	0	0	1	1.58496	2.32193	1.58496	0	1	0	0	0	2.32193	3.16993	0	0	2.80735	3.16993	0	0
1546	C1_Mononuclear macrophages	1	0	0	1.58496	0	0	0	0	1	0	0	2	0	0	0	0	0	0	0	0	2	1	0	2.32193	1	0	0	2	0	3.58496	0	1.58496	1.58496	4.75489	0	0
1547	C1_Mononuclear macrophages	0	0	0	0	0	0	0	0	0	0	1	1	1.58496	0	0	0	0	0	0	0	1.58496	0	0	1.58496	1	0	0	0	0	2.32193	0	0	1	3	0	0
1548	C1_Mononuclear macrophages	1	0	0	0	0	0	0	0	0	0	1	1	0	2.58496	1	0	0	0	1	0	0	0	1	0	1.58496	1	0	1	2.80735	4.39232	0	1.58496	1	3.58496	0	1.58496
1549	C1_Mononuclear macrophages	1.58496	0	0	0	0	0	0	0	1	0	0	1.58496	0	1	2	0	0	0	0	0	3.32193	1	0	1.58496	0	0	0	0	0	3.32193	0	1	2	3.32193	0	0
1550	C1_Mononuclear macrophages	0	0	0	0	0	0	0	0	0	0	0	1	1	3	2	1	0	0	0	1	2	0	1	1	0	0	0	0	1.58496	3.16993	0	0	1	4	0	0
1551	C1_Mononuclear macrophages	0	0	0	0	0	0	0	0	0	0	1.58496	0	0	1	0	0	0	1	0	0	1	1.58496	0	1	0	0	0	1	1.58496	4.24793	0	0	3.80735	4.32193	0	0
1552	C1_Mononuclear macrophages	0	0	0	0	0	0	0	0	0	0	1	1.58496	0	0	2	0	0	0	0	0	1.58496	0	1	0	1	0	0	1	1	3.45943	0	1.58496	2	4.39232	0	0
1553	C1_Mononuclear macrophages	1	0	0	0	1	0	0	0	0	0	0	1	0	2.58496	2.58496	0	0	0	0	0	1.58496	0	1	0	1	0	0	0	1	3.32193	0	0	2	3.58496	0	0
1554	C1_Mononuclear macrophages	1.58496	0	0	1	1	0	0	0	0	1	1	2.32193	0	2	1.58496	0	0	0	0	0	2	2	2.80735	1	1	0	0	1.58496	1	3.32193	0	1.58496	2	2.80735	0	0
1555	C1_Mononuclear macrophages	1	0	0	0	0	0	0	0	0	1	1	1.58496	1	2	0	0	0	0	0	1	2.58496	3	0	2.32193	0	0	0	0	1	4.39232	1	0	2.32193	3.70044	1	2
1556	C1_Mononuclear macrophages	2	0	0	0	0	0	0	0	0	0	1	0	1	0	2.58496	0	0	0	0	0	1	1	0	0	0	0	0	1	0	2.32193	1	0	2.58496	2.58496	0	1
1557	C2_Mononuclear macrophages	0	0	0	0	0	0	0	0	1	0	1	1	0	1.58496	1.58496	0	0	0	0	1	2	0	1	1	1	0	0	0	1	2.80735	0	0	1	4.85798	0	0
1558	C2_Mature osteoclasts	2	0	1	1	7.89482	0	0	0	0	0	0	1.58496	0	0	0	0	0	2	0	0	2	0	0	1.58496	0	0	0	2.32193	1	5.35755	1	1	7.2384	3.32193	1	3.45943
1559	C1_Mononuclear macrophages	0	0	0	0	0	0	0	0	0	0	0	1	0	0	1	0	0	0	0	0	1	1	1	0	1	0	0	0	0	2.32193	0	0	1.58496	3.45943	0	0
1560	C1_Mononuclear macrophages	1	0	0	0	0	0	0	0	0	0	0	2.32193	0	3.45943	2.80735	1	0	0	1	1	0	0	1	0	0	0	0	0	1	2	0	0	1.58496	2.58496	0	0
1561	C1_Mononuclear macrophages	0	0	0	0	0	0	0	0	1	0	0	0	1	0	0	0	0	0	0	1	0	1.58496	0	0	0	0	0	0	2	2.80735	0	1	1	2	0	0
1562	C1_Mononuclear macrophages	0	0	0	1	1.58496	0	0	0	0	0	0	2	0	2	0	0	0	0	0	0	2	1.58496	0	0	0	0	0	0	0	4.08746	0	0	2.32193	4.58496	0	0
1563	C1_Mononuclear macrophages	1.58496	0	0	0	1.58496	0	0	1.58496	0	0	1	1.58496	1.58496	3.58496	2.80735	0	0	0	0	0	3.32193	1.58496	0	1.58496	1	0	0	1	2.80735	3.90689	0	0	2.32193	5.35755	1	1
1564	C1_Mononuclear macrophages	0	0	0	0	0	0	0	0	0	0	0	2	0	1	0	0	0	0	0	0	1	1	1	1.58496	1	0	0	0	0	1.58496	0	0	2	2.80735	1	0
1565	C2_Mature osteoclasts	1	1.58496	0	3	7.93074	0	0	0	0	0	2	0	0	0	0	0	1	2.32193	0	0	0	2.58496	1	2	1	0	0	2	1	4.45943	0	0	6.83289	5.16993	1	2
1566	C1_Mononuclear macrophages	0	0	0	0	0	0	0	0	1	0	0	1	0	0	0	0	0	0	0	0	0	0	0	0	0	0	0	0	0	1.58496	0	0	0	1.58496	0	0
1567	C1_Mononuclear macrophages	0	0	0	0	0	0	0	0	1	0	1.58496	1.58496	0	0	1	0	0	0	0	0	1	1.58496	0	1	0	0	0	1	1	3.58496	0	0	1.58496	5.04439	0	0
1568	C1_Progenitor osteoclasts	0	0	0	1	0	0	0	0	0	0	2.80735	0	0	0	2	0	1.58496	0	1.58496	0	3	0	0	1	1.58496	0	0	3.16993	0	2.80735	1.58496	1	1	6.82018	1.58496	1.58496
1569	C1_Mononuclear macrophages	0	0	0	0	0	0	0	0	1.58496	1	0	0	0	0	0	0	0	0	0	0	0	0	0	1	0	0	0	1	2.32193	3	0	0	1.58496	3.32193	0	1
1570	C1_Mononuclear macrophages	2	0	0	0	0	0	0	0	1.58496	0	0	2.32193	0	0	0	0	0	0	0	0	1.58496	0	0	2.32193	1	0	0	1	2	3.32193	0	0	2.58496	3.45943	1	1
1571	C1_Mononuclear macrophages	0	0	0	0	0	0	0	0	1	0	1	0	1	0	0	0	0	0	0	1	1.58496	0	0	1	0	0	0	1	1.58496	3.32193	0	0	1.58496	3.16993	1	0
1572	C2_Mature osteoclasts	3	0	3.16993	2.80735	7.03342	1	2.32193	0	0	1	1.58496	0	1	0	0	1.58496	1	1.58496	0	0	3.32193	3.16993	1.58496	1.58496	2	1	0	2.80735	0	4.64386	1	0	7.43463	7.61471	0	1.58496
1573	C1_Mononuclear macrophages	1	0	0	0	1	0	0	0	0	0	1	1	0	1	0	0	0	0	0	0	1	1	1.58496	1	0	0	0	1	0	2.58496	0	0	2	2.80735	0	0
1574	C2_Mononuclear macrophages	0	2.32193	0	0	2	0	0	0	0	0	0	0	1.58496	1.58496	1.58496	0	0	0	0	1	2.32193	2	0	1.58496	0	0	0	1	0	3.90689	0	1	2.58496	5.08746	1	0
1575	C1_Mononuclear macrophages	0	0	0	0	0	0	0	0	0	0	0	0	0	0	1	0	0	0	0	0	0	0	0	0	0	0	0	0	2	0	0	0	0	2	0	0
1576	C1_Mononuclear macrophages	1.58496	0	0	0	0	0	0	0	2	0	1	1	0	0	0	0	0	0	0	0	1	1	1	0	1	0	0	0	1	2	0	0	0	2	0	1
1577	C1_Mononuclear macrophages	0	0	0	1	1	0	0	1	1.58496	0	0	0	0	1	2.32193	0	2	0	0	1	1.58496	1	1	0	1	0	0	0	2	3.45943	0	1.58496	2	4	0	1
1578	C1_Mononuclear macrophages	0	0	0	2.32193	0	0	0	0	0	0	1	0	0	0	0	0	0	0	0	0	2.32193	2	1	2	1	0	0	0	1.58496	2.58496	0	1.58496	0	3.58496	0	0
1579	C1_Mononuclear macrophages	2	0	0	0	0	0	0	0	1	0	1	1	0	0	0	0	0	0	0	0	0	0	1.58496	0	0	0	0	2	0	3	1	1	2.58496	3.58496	1	0
1580	C3_Dysfunctional osteoclasts	0	0	0	0	4.39232	0	0	0	0	0	0	0	0	0	0	0	0	0	0	0	0	1.58496	0	0	0	0	0	0	0	1	0	0	2	5.12928	1.58496	0
1581	C1_Mononuclear macrophages	1	0	0	0	2.58496	0	0	0	2.58496	0	1	1.58496	0	0	1	0	0	0	0	0	2.58496	2.80735	1	0	1	0	0	1	1.58496	4.08746	0	2	2.32193	5.04439	0	1
1582	C1_Mononuclear macrophages	1	0	0	0	0	0	0	0	1.58496	0	1.58496	0	0	0	1	0	0	0	0	0	2	1	0	1	0	0	0	1.58496	1.58496	3.45943	0	1.58496	3.32193	4.24793	1	0
1583	C1_Mononuclear macrophages	0	0	0	0	0	0	0	0	0	0	1.58496	0	0	1	0	0	0	0	0	0	1	2	0	1	1	0	0	0	2	4.24793	0	0	3.58496	3.45943	1	1.58496
1584	C1_Mononuclear macrophages	2.32193	0	0	0	2	0	0	0	1	0	1	1	0	2.32193	2.32193	0	0	0	0	0	2.58496	2	0	0	0	0	0	0	0	3.16993	0	1	1	3.80735	1	0
1585	C1_Mononuclear macrophages	0	0	0	1	1.58496	0	0	0	1	0	0	0	0	0	2	0	1	0	0	0	2.32193	1	0	1.58496	1	0	0	2.32193	0	3.58496	0	0	2.32193	3.90689	1	1
1586	C1_Mononuclear macrophages	0	0	0	1.58496	0	0	0	1.58496	1	0	1.58496	2.32193	0	1.58496	2	0	0	0	0	0	1.58496	1.58496	0	0	1	0	0	1	1	3.58496	0	0	1.58496	4.45943	0	0
1587	C1_Mononuclear macrophages	0	0	0	0	0	0	0	0	1	0	0	1	0	0	0	0	0	0	0	0	0	0	0	1	1.58496	0	0	0	0	2.32193	0	0	2.32193	3.16993	0	0
1588	C1_Mononuclear macrophages	0	0	0	0	0	0	0	0	0	0	0	0	1	0	0	0	0	0	0	0	1	2	0	1	1.58496	0	0	2	1.58496	3.80735	0	1	1.58496	3.70044	0	1
1589	C1_Mononuclear macrophages	0	0	0	1.58496	1	0	0	0	1	0	1	1.58496	0	0	0	0	0	0	0	0	1.58496	0	0	0	1	0	0	0	1.58496	3.80735	0	1	1	4.16993	1.58496	1
1590	C1_Mononuclear macrophages	1	0	0	0	0	0	0	0	0	0	0	2	0	0	1	0	0	0	1	0	0	0	0	0	1	0	0	1	0	1.58496	0	1	1.58496	3	0	1
1591	C2_Mature osteoclasts	1	0	0	1.58496	5	0	1	2.32193	1	0	1	1	0	0	1	0	0	2.80735	1	1	3.16993	1.58496	0	1.58496	1	0	0	2.32193	0	3.58496	1.58496	1	4.45943	5.9542	1.58496	3
1592	C1_Mononuclear macrophages	0	0	0	0	0	0	0	0	0	0	1	0	0	0	0	0	0	0	0	0	2	1	1	0	0	0	0	0	2	2	1	0	1.58496	3.58496	0	0
1593	C1_Mononuclear macrophages	1.58496	0	0	0	1	0	0	0	0	0	0	2.32193	0	0	1	0	0	0	0	0	1.58496	0	0	0	0	0	0	0	0	2.58496	0	0	2	3	0	0
1594	C1_Mononuclear macrophages	1	0	0	1	0	0	0	0	0	0	0	0	0	0	1.58496	0	0	0	0	0	0	0	0	0	0	0	0	2	0	2.80735	1	1	2	2.58496	0	0
1595	C1_Mononuclear macrophages	0	0	0	0	0	0	0	0	0	0	0	1.58496	0	1	0	0	0	0	0	0	0	1	0	1	0	0	0	1	0	2.58496	1	1	2.32193	3.80735	0	1.58496
1596	C1_Mononuclear macrophages	1.58496	0	0	0	3.16993	0	0	0	2.32193	1	0	2	0	0	0	0	0	0	0	1	2.32193	0	0	2	0	0	0	0	1	4	0	2.58496	2.58496	3.58496	1.58496	0
1597	C1_Mononuclear macrophages	2.58496	0	1	1	0	0	0	0	0	0	1	2	0	1	0	0	0	0	0	0	1.58496	1	0	1.58496	0	1	0	0	1	3.80735	0	1	2.80735	3.45943	1	1
1598	C1_Mononuclear macrophages	1	0	0	0	1	0	0	0	0	0	1	0	0	3.32193	2	0	0	0	0	0	1	0	0	1	1	0	0	0	1	2.58496	0	1	0	2	0	0
1599	C1_Mononuclear macrophages	0	0	0	0	0	0	0	0	1	0	1	2	0	0	0	0	0	0	0	0	1.58496	0	0	0	1	0	0	0	1	3.58496	0	0	1.58496	3.16993	0	1
1600	C1_Mononuclear macrophages	0	0	0	0	1.58496	0	0	0	1	0	0	2	1	3.90689	2.32193	0	0	0	0	0	1	1	1	1	0	0	0	1	1	3.70044	1	2	1	2.80735	0	1
1601	C1_Mononuclear macrophages	0	0	0	0	1	0	0	0	0	0	1.58496	1	1	0	1	0	0	0	0	0	2.80735	1	0	0	0	0	0	0	1	3	0	0	2	4.08746	0	2
1602	C1_Mononuclear macrophages	0	0	0	0	1	0	0	0	0	0	0	1.58496	0	3	1	0	0	0	1	0	0	0	0	0	1	0	0	0	1.58496	3.58496	1	0	2.32193	3.32193	0	0
1603	C1_Mononuclear macrophages	1	0	0	0	1.58496	0	0	0	1	0	1	0	0	1	0	0	0	0	0	0	0	1	0	0	1	0	0	0	0	2.80735	0	1	0	3.32193	1	1.58496
1604	C1_Mononuclear macrophages	0	0	0	0	0	0	0	0	0	0	0	1	0	0	4.32193	0	0	0	0	0	0	1	0	0	0	0	0	1	0	1	0	0	2	3.45943	0	0
1605	C1_Mononuclear macrophages	1.58496	0	0	1	0	0	0	0	0	0	1	1	0	2.32193	3.32193	0	0	0	0	0	2.58496	1	0	0	0	0	0	2	2.32193	3.45943	1	0	2.32193	3.16993	0	1
1606	C1_Mononuclear macrophages	0	0	0	1.58496	2	0	0	0	0	0	1	0	1	0	0	0	0	0	0	0	1	1	1	0	1	0	0	2	2	4.24793	0	2.32193	3.32193	3.90689	0	1
1607	C1_Progenitor osteoclasts	0	0	0	0	0	0	0	4.70044	0	0	1	0	0	3.45943	1.58496	0	0	0	0	0	2.58496	0	1	1	0	0	0	0	1.58496	2.58496	0	1	2	3.70044	2	1.58496
1608	C2_Mature osteoclasts	1.58496	0	0	0	5.04439	1	0	0	1	0	0	1.58496	1	0	1	0	1	2	0	0	1	0	0	1	0	0	0	1.58496	0	2.32193	0	0	4.70044	3.32193	0	1
1609	C1_Mononuclear macrophages	1.58496	0	0	0	0	0	0	0	1	0	1	2	1	0	1	0	0	0	0	1	1	2.58496	1	1	0	0	0	1	1.58496	4.52356	0	0	2.58496	3.45943	0	0
1610	C1_Mononuclear macrophages	0	0	0	1	0	0	0	0	0	1	0	2.32193	0	1	0	0	0	0	0	1	1	1	1.58496	0	1.58496	0	0	1.58496	0	3.32193	1	1	3.16993	3.58496	0	0
1611	C1_Mononuclear macrophages	1	0	0	2	0	0	0	0	0	0	1	1.58496	0	0	0	0	0	0	1	0	2.32193	2.32193	0	1.58496	0	0	0	2.80735	1.58496	3.90689	1	1	3.16993	4.08746	1	0
1612	C1_Mononuclear macrophages	0	0	0	0	1	0	0	0	1.58496	0	0	0	0	0	1	0	0	0	0	0	2	1	1	1.58496	0	0	0	1.58496	2.80735	4.45943	1	0	2.32193	4.16993	0	1
1613	C1_Progenitor osteoclasts	0	0	0	0	1.58496	1	0	0	1	0	1.58496	1	1	2.32193	0	0	0	0	0	0	1.58496	2	1	1	0	0	0	2	1	3.45943	0	2.32193	1	5.39232	0	0
1614	C1_Mononuclear macrophages	1	0	0	2	1.58496	0	0	1	0	0	0	2	0	1	1	0	1.58496	0	0	1	0	0	0	1	1	0	0	1	0	3.70044	0	1.58496	0	4.39232	1.58496	0
1615	C1_Mononuclear macrophages	1.58496	1	0	0	1.58496	0	1.58496	0	2	0	1	1	0	0	2	0	0	0	1	0	2.80735	2.32193	1	2	0	0	0	2	1	3.70044	0	2.32193	2.32193	4.75489	2.32193	2.32193
1616	C1_Mononuclear macrophages	2	0	0	0	1.58496	0	0	0	1	0	1	1	2.80735	0	1	0	0	0	0	0	2.80735	0	0	1	1	0	0	0	0	3.58496	0	0	2.80735	3	0	0
1617	C1_Mononuclear macrophages	0	0	1.58496	1.58496	1	0	0	0	1	0	2	1	1	1.58496	1.58496	0	0	0	0	0	2.32193	2	0	1	0	0	0	2	2.32193	3.45943	0	2.32193	3.80735	3.58496	1.58496	0
1618	C1_Progenitor osteoclasts	2.58496	0	0	1.58496	1.58496	0	0	3.32193	0	0	1	1.58496	0	3.32193	3.32193	0	0	0	1	1	2.32193	2.32193	0	0	1	0	0	3.32193	2.32193	3.32193	0	1	1	5.08746	0	0
1619	C1_Mononuclear macrophages	2	0	0	1	1.58496	0	0	0	1	0	1	2	0	2	0	0	0	0	0	0	2.32193	1	0	1	0	0	0	1	1.58496	2.32193	1	1	2.58496	2.32193	1	0
1620	C2_Mature osteoclasts	1.58496	0	1	2.58496	6.62936	0	2.58496	0	0	0	1	1.58496	0	1	0	0	0	1.58496	1	0	1.58496	1.58496	0	1.58496	1	0	0	2	0	4.80735	1	1.58496	5	4	1	1.58496
1621	C2_Mature osteoclasts	2.32193	0	1	1.58496	7.35755	0	1.58496	0	2.58496	0	1	2.32193	0	1.58496	0	2	0	2.58496	1.58496	1	1	3	1	1.58496	1	1	0	3.32193	0	4.58496	1.58496	0	7.01123	5.52356	1	1.58496
1622	C1_Mononuclear macrophages	0	0	0	0	0	0	0	0	0	0	0	1.58496	1	0	0	0	1	0	0	0	0	0	0	1	0	0	0	1	2	2.32193	0	0	0	3.16993	0	0
1623	C2_Mature osteoclasts	2.58496	0	1	2.58496	7.40939	1	1.58496	0	1	0	0	1	0	0	0	0	1	1	0	0	2	1.58496	0	1.58496	2	1	0	3.45943	1	4.52356	0	1.58496	6.67243	4.85798	1.58496	0
1624	C1_Mononuclear macrophages	1	0	0	1	0	0	0	0	0	0	0	0	0	0	1	0	0	0	0	0	0	2	0	1	1	0	0	0	1	3.45943	1	1	3.16993	3.90689	0	0
1625	C2_Mature osteoclasts	1.58496	0	0	1	6.2854	0	2	1	1.58496	1	0	1	0	1	1	1	1	3.58496	1	0	2.80735	1	0	1.58496	2	1.58496	0	0	0	3.80735	1.58496	0	5.45943	5.35755	1	3.80735
1626	C1_Progenitor osteoclasts	1	0	0	1	0	0	0	0	0	0	0	0	0	2	2	0	0	0	0	0	2	0	0	0	0	0	0	1	0	1.58496	0	0	0	2.32193	0	0
1627	C1_Mononuclear macrophages	1	0	0	0	0	0	0	0	1	0	1	1.58496	0	0	0	0	1	0	1	0	1	1	0	1	1.58496	0	0	0	0	3.80735	1	0	1.58496	3	0	0
1628	C1_Mononuclear macrophages	0	0	0	1	1	0	0	0	0	0	1	1	0	1	2.58496	0	0	0	0	0	2	2	0	2	0	0	0	1.58496	2	3.90689	1.58496	1	2	4.64386	0	0
1629	C1_Mononuclear macrophages	0	0	0	1	0	0	0	0	1	0	1	0	0	0	1	0	1.58496	0	0	0	1.58496	1.58496	0	0	1.58496	0	0	0	1	1.58496	0	0	2.80735	2.80735	1	0
1630	C1_Mononuclear macrophages	1	0	0	0	2.58496	0	0	1	0	0	1	2.58496	2	0	1	0	0	0	0	1	1.58496	0	0	1.58496	1	0	0	1	1	3.70044	0	0	0	4.32193	0	0
1631	C1_Progenitor osteoclasts	0	1.58496	0	2	0	0	0	1	0	0	1	0	1	0	2.32193	0	0	0	1	0	2	1	1.58496	1	0	0	0	1.58496	0	2	0	0	0	5.16993	1	0
1632	C1_Mononuclear macrophages	0	0	0	0	1	0	0	0	0	0	1.58496	0	0	0	0	0	0	0	0	0	0	1	0	1	0	0	0	0	2	3.70044	0	0	2.58496	3.16993	0	1
1633	C1_Mononuclear macrophages	0	0	0	0	0	0	0	0	0	0	0	1.58496	0	0	1	0	0	0	0	0	1.58496	0	2	2	0	0	0	1	0	4.52356	1.58496	1	1.58496	4.52356	0	0
1634	C1_Mononuclear macrophages	1	0	0	0	0	0	0	0	1	0	1	0	0	0	2.80735	0	0	0	0	0	0	1	1	0	1	0	0	0	0	2.80735	1	1	0	3.16993	0	1.58496
1635	C1_Mononuclear macrophages	0	0	0	0	1	0	0	0	0	0	0	2	1	1.58496	0	0	0	0	0	1	1	1	0	1	2	0	0	2	1	3.16993	0	0	1.58496	3.45943	0	1
1636	C1_Mononuclear macrophages	2	0	0	0	2.32193	0	0	0	1	1	1.58496	1.58496	0	0	0	0	0	0	0	0	1.58496	2.58496	0	2.32193	1	0	0	2	2.58496	4.24793	0	0	3	4.24793	0	0
1637	C1_Mononuclear macrophages	1	0	0	1	1	0	0	0	0	0	0	0	1	0	3.58496	0	0	0	0	0	1.58496	2	1	0	0	0	0	1	1	3.58496	0	1.58496	2	4.32193	0	0
1638	C1_Progenitor osteoclasts	1	1	0	0	5.64386	0	0	0	1.58496	0	1	0	0	0	2.58496	0	0	1	0	0	2.80735	2	1.58496	0	2.58496	0	0	2.80735	2	3.45943	0	1.58496	5.16993	4.64386	1.58496	1.58496
1639	C2_Mononuclear macrophages	0	0	1.58496	0	1	0	0	0	1	0	0	1	1	1.58496	1	0	0	0	0	0	2.32193	1	1	1.58496	1	0	1	1	1	2.58496	1.58496	0	1.58496	3.90689	0	0
1640	C1_Progenitor osteoclasts	0	0	0	0	0	0	0	0	2	0	1.58496	0	0	0	0	0	0	0	0	1	2.32193	0	1	1.58496	1	0	0	0	0	4.08746	0	0	2	4.08746	1	0
1641	C1_Mononuclear macrophages	1.58496	0	0	0	1	0	0	0	0	0	1.58496	1	0	0	1	0	0	0	0	0	0	1.58496	0	1.58496	1	0	0	1.58496	2.32193	3.90689	0	0	3.32193	3.58496	0	1
1642	C1_Mononuclear macrophages	0	0	0	0	0	0	0	0	0	0	0	0	1	0	2.58496	0	0	0	0	0	2	1	0	1	1	0	0	1	1	2.80735	0	0	1	3.70044	0	0
1643	C1_Mononuclear macrophages	1.58496	0	0	0	2.32193	0	0	0	1	0	0	0	0	0	1.58496	0	0	0	0	0	0	1	0	1.58496	1	0	0	1	2.58496	3.45943	0	0	2.32193	2	0	1.58496
1644	C1_Mononuclear macrophages	1	0	0	1	0	0	0	0	3	0	1	1.58496	0	0	1	0	0	0	0	0	2	1.58496	0	0	1	0	0	0	0	4.16993	0	0	1	4.32193	0	1.58496
1645	C1_Mononuclear macrophages	1	0	0	0	0	0	0	0	0	0	0	1	1	0	0	0	0	0	0	0	0	0	1	0	1.58496	0	0	1	0	3.45943	0	1.58496	2	4.39232	0	0
1646	C1_Mononuclear macrophages	1	0	0	1	1.58496	0	0	0	1.58496	0	2	2	0	0	0	0	0	0	1	0	1	1.58496	1.58496	2.58496	0	0	0	0	1.58496	4.80735	0	0	1	4.80735	1.58496	1
1647	C1_Mononuclear macrophages	0	1	0	0	0	0	0	0	0	0	1	0	0	1	2	0	0	0	0	0	1	1	1	1	0	0	0	2	2	2.80735	1	2	2	3.70044	0	0
1648	C1_Mononuclear macrophages	0	0	0	0	0	0	0	0	0	0	1	1.58496	0	0	1	0	0	0	0	0	2	0	0	1	0	0	0	0	0	2	0	1	0	2.80735	0	0
1649	C1_Mononuclear macrophages	1.58496	0	0	0	1	0	0	0	1	0	1	2	0	0	0	0	0	0	0	0	1	3	1.58496	1	1.58496	0	0	1	2	4.64386	0	0	3.16993	4.52356	0	0
1650	C1_Mononuclear macrophages	1	0	0	0	0	0	0	0	0	0	0	2	0	3.32193	2	0	1	0	0	1.58496	2.80735	1	0	1	0	0	0	0	1.58496	2.58496	0	0	1	3.32193	0	0
1651	C2_Mature osteoclasts	1.58496	0	0	2.58496	5.58496	0	1.58496	0	2.32193	0	0	0	0	0	1	1	1	2.80735	1	0	2	1	0	1	1	1	0	1	0	2.32193	2.32193	1	4.64386	5.32193	1	2.32193
1652	C1_Mononuclear macrophages	0	0	0	0	0	0	0	0	1	0	0	1	0	0	0	0	0	0	0	0	1	1	1.58496	0	0	0	0	1	1.58496	2.80735	0	0	0	4.16993	0	0
1653	C1_Mononuclear macrophages	1	0	0	0	0	0	0	0	0	1	1	1	0	0	0	0	0	0	0	0	1	0	0	0	1	0	0	1	0	2	1	0	1	3	0	0
1654	C2_Mature osteoclasts	0	0	2	2.58496	6.22882	0	0	0	0	0	1	0	0	0	0	0	0	2	0	0	1	2	0	0	0	0	0	1.58496	0	4.16993	0	0	6.42626	5.32193	0	1.58496
1655	C1_Mononuclear macrophages	0	0	0	1.58496	1	0	0	0	0	0	1	1.58496	0	0	1	0	0	0	0	0	2.32193	1	0	0	0	0	0	1.58496	2	3.58496	1.58496	2	1	3.90689	0	1
1656	C1_Mononuclear macrophages	1.58496	0	0	0	2	0	0	0	0	0	0	1.58496	1	0	1.58496	0	0	0	0	1	0	0	0	1	0	0	0	0	1.58496	3.45943	0	1	3.16993	3.70044	0	0
1657	C1_Mononuclear macrophages	0	0	0	1	1	0	0	4.58496	0	0	1	1.58496	1	0	3.45943	0	0	0	0	0	1	0	2	1.58496	0	0	0	1	0	4	0	1.58496	1.58496	3.58496	0	0
1658	C1_Mononuclear macrophages	1	0	0	1	1.58496	0	0	0	0	0	0	1	0	1	1.58496	0	0	0	0	1	2	1	0	1.58496	0	0	0	1	2.32193	4.08746	0	0	2.80735	3.90689	0	1.58496
1659	C2_Mononuclear macrophages	2	0	0	0	1.58496	0	0	1.58496	0	0	2	2	0	1	1.58496	0	0	0	0	0	2	0	0	2	0	1	0	2	1	3.16993	0	1.58496	1	3.80735	0	0
1660	C1_Mononuclear macrophages	0	0	1	1.58496	1	0	0	0	1	0	0	2	1	1.58496	1	0	1	0	0	1.58496	2	2	0	0	0	0	0	0	0	3.32193	0	1	2.80735	2.58496	1	0
1661	C2_Mature osteoclasts	1	0	0	0	4.39232	0	1	0	2	0	1	2.32193	0	0	0	0	0	2.32193	0	0	2.80735	0	1	1.58496	1.58496	0	0	3	1	4.24793	1	1	4.08746	4.08746	0	2
1662	C1_Mononuclear macrophages	1.58496	0	0	0	0	0	0	0	0	0	0	1	0	0	2	0	1	0	0	0	0	2	1	0	1	0	0	0	1	2	0	0	0	3.16993	1	0
1663	C1_Mononuclear macrophages	1	0	0	0	2.58496	0	0	1	0	0	1	1.58496	1	1.58496	2.58496	0	0	0	1	0	1.58496	1	1	0	0	0	0	1	1.58496	4.08746	0	1	2.32193	3.80735	0	1
1664	C1_Mononuclear macrophages	0	0	0	0	0	0	0	0	0	0	0	0	0	0	0	0	0	0	0	0	0	1	0	1	0	0	0	0	1	2.58496	0	0	0	2.32193	0	1
1665	C1_Mononuclear macrophages	0	0	0	1	0	0	0	0	0	0	0	0	0	1	2	0	0	0	0	0	3	1	1	0	1	0	0	0	1.58496	3.58496	1	1	2.58496	3.45943	0	1.58496
1666	C1_Mononuclear macrophages	1	0	0	1.58496	1.58496	0	0	0	0	0	0	2	1	2	1	0	1	0	0	1	2.32193	1	1	1	0	0	0	0	0	4.32193	0	1	4.32193	4.39232	1	1
1667	C1_Progenitor osteoclasts	0	0	0	0	0	0	0	1.58496	1.58496	0	1	0	0	1	1	0	0	0	0	0	2.32193	1	0	0	0	0	0	0	1.58496	3.80735	0	1.58496	2.58496	4.58496	0	2
1668	C1_Mononuclear macrophages	0	0	0	2.32193	0	0	0	0	0	0	1	1.58496	0	0	1	0	0	0	0	0	2.32193	0	0	2	1	0	0	0	2	4.24793	0	0	1.58496	3.90689	0	0
1669	C1_Mononuclear macrophages	1	0	0	0	1	0	0	0	2	1	0	2	0	0	2.58496	0	0	0	0	0	2.32193	1.58496	1	0	1	0	0	0	2	3.70044	0	0	1	4.32193	1	0
1670	C1_Mononuclear macrophages	0	0	0	0	1.58496	0	0	0	1	0	0	1.58496	1	0	0	0	0	0	0	0	0	1	0	0	0	0	0	1	1	2	1.58496	1	1	3.16993	0	1
1671	C1_Progenitor osteoclasts	0	0	0	0	0	0	0	0	0	0	0	0	0	0	0	0	0	0	0	0	0	0	0	0	0	0	0	0	0	2	0	0	1	4	1	0
1672	C1_Mononuclear macrophages	1.58496	0	0	0	0	0	0	0	1	0	0	0	1	2.32193	0	0	0	0	1	0	0	0	1	0	1	0	0	0	0	2.58496	0	1	1	3.45943	0	0
1673	C1_Progenitor osteoclasts	0	0	1.58496	0	0	0	0	0	0	0	0	1	1	2.58496	2.58496	0	0	0	0	0	2	0	0	0	1	0	0	2.32193	1	3	1	1	1	5.12928	1	0
1674	C1_Mononuclear macrophages	1.58496	0	0	0	0	0	0	0	0	0	1	1.58496	0	0	0	0	0	0	0	0	1.58496	1	1	1.58496	0	0	0	1	2.58496	3.70044	0	1.58496	1.58496	3.80735	0	1
1675	C1_Mononuclear macrophages	0	0	1	1	2.32193	0	0	0	0	0	0	0	0	1	2.58496	0	0	0	0	0	0	0	0	0	0	0	0	1.58496	1	3.80735	0	0	0	3.32193	1	1
1676	C2_Mononuclear macrophages	1.58496	1	2.32193	1	0	0	0	0	0	0	0	1.58496	0	0	1.58496	0	0	0	0	0	1.58496	2	1	2.32193	0	0	0	0	0	3.58496	0	1	2.32193	4.08746	0	0
1677	C1_Mononuclear macrophages	1	0	0	1	1	0	0	0	0	0	1	0	1	0	2	0	0	0	0	0	1	1	1	1	0	0	0	1.58496	0	2.80735	0	1	1	3.70044	0	1
1678	C1_Mononuclear macrophages	0	0	0	0	2.32193	0	0	0	1	0	1	1.58496	1	0	2.32193	0	0	0	0	0	0	0	0	1	1	0	0	0	1	2.32193	0	1	1	3.70044	0	1
1679	C1_Mononuclear macrophages	1	0	0	0	0	0	0	0	0	0	0	1	0	0	1	0	0	0	0	1	0	0	0	2	0	0	0	0	1	3.80735	0	1	2	3.70044	0	1
1680	C1_Mononuclear macrophages	0	0	0	1	2	1	0	0	0	0	0	0	1.58496	1	1	0	1	0	0	1	1.58496	1	0	1	1.58496	0	0	0	0	3.70044	0	1.58496	1	3.16993	0	1
1681	C1_Mononuclear macrophages	1	0	0	0	1	0	0	0	1	0	0	1.58496	2	1.58496	3.16993	1	0	0	0	0	2.58496	1.58496	0	1	0	1	0	0	1.58496	3.58496	0	1.58496	2	3.58496	1	0
1682	C1_Mononuclear macrophages	1	0	0	1	0	0	0	0	0	0	0	2.32193	0	1	1	0	0	0	0	0	1.58496	0	0	2	0	0	0	1	0	3.32193	0	0	2	3.32193	1	0
1683	C1_Mononuclear macrophages	1	0	0	0	1.58496	0	0	0	1	0	1	0	1	0	0	1	1	0	0	1	1	2.32193	0	1.58496	0	0	0	0	2.80735	2.58496	0	0	2.58496	3.32193	0	1
1684	C1_Mononuclear macrophages	0	0	0	0	2.80735	0	0	0	0	1	1	1.58496	0	0	0	0	0	0	0	0	1	1.58496	0	2.80735	0	0	0	0	1.58496	3.70044	0	1	2	4	0	0
1685	C1_Mononuclear macrophages	0	0	0	0	1	0	0	0	0	0	0	1	1	0	2.32193	0	0	0	0	0	2	0	0	1.58496	0	0	0	0	0	3	0	1	1	2.80735	0	0
1686	C1_Mononuclear macrophages	0	0	0	1	1	0	0	0	1	1	1	2	0	0	1.58496	1	0	0	0	0	0	1.58496	0	0	0	0	0	1	1.58496	3.32193	1	0	2	3.70044	0	1.58496
1687	C1_Mononuclear macrophages	1.58496	0	0	1	3.45943	1	0	0	2	0	1	1	0	0	0	0	0	0	0	0	2.80735	2	0	1.58496	1.58496	0	0	1	1	5.04439	1	2	3	4.75489	0	1.58496
1688	C1_Mononuclear macrophages	1.58496	0	0	0	2.58496	0	0	0	1	0	1	2.32193	0	1.58496	0	0	0	0	0	0	1.58496	1.58496	1	2	1.58496	0	0	1	1	3.80735	0	2	1	2	0	0
1689	C1_Mononuclear macrophages	0	0	0	0	1	0	0	0	1	0	0	1.58496	1	0	3.58496	0	0	0	0	0	1.58496	0	1	0	0	0	0	1	0	2.80735	0	1	1	2	0	0
1690	C1_Progenitor osteoclasts	1	0	1	1	1	0	0	0	0	0	0	0	0	0	0	0	0	0	0	0	1	0	0	0	1.58496	0	0	0	1	2	0	1	1	2	0	0
1691	C1_Mononuclear macrophages	1.58496	0	0	1	1.58496	0	0	0	1.58496	0	0	1	0	0	2.32193	0	0	0	0	0	3.90689	1	1	1	1.58496	0	0	2.80735	2.80735	5.08746	0	2	3.58496	5.42626	1	1.58496
1692	C1_Mononuclear macrophages	0	0	0	0	0	0	0	0	1.58496	0	0	1	0	1.58496	1.58496	0	0	0	0	0	2.80735	0	1	0	1	0	0	0	2.32193	3.32193	0	2	1.58496	2.80735	0	1
1693	C1_Mononuclear macrophages	1.58496	0	0	0	0	0	0	0	1	0	0	2	0	1	2.58496	0	0	0	0	0	1.58496	2	0	1.58496	1.58496	0	0	1	0	3.16993	0	2	1	3.32193	0	1
1694	C1_Mononuclear macrophages	0	0	0	0	0	0	0	0	0	0	1	1.58496	0	0	2.80735	0	0	0	1	1	1	0	1	0	0	0	0	1	1	3.45943	0	0	2.32193	2.80735	0	1.58496
1695	C1_Mononuclear macrophages	0	0	0	0	0	0	0	0	1.58496	0	0	1.58496	0	3	1	0	1.58496	0	0	0	2.32193	1	0	1	1	0	0	1	0	3.32193	1	1.58496	1	1	1	0
1696	C2_Mature osteoclasts	1.58496	0	0	2.58496	6.39232	0	1	0	0	0	2.58496	1	0	0	1	2	0	2.32193	0	0	1.58496	2.32193	1	1.58496	1	0	0	2.32193	1	5.16993	1	1	6.18982	4.9542	1.58496	3
1697	C1_Mononuclear macrophages	1	0	0	0	2	0	0	0	0	1	0	2.80735	0	1.58496	1	0	0	0	0	0	1.58496	0	0	2	0	0	0	1.58496	2.58496	3	1.58496	0	1.58496	2.58496	0	0
1698	C1_Progenitor osteoclasts	0	0	0	0	1	0	0	0	0	0	0	0	0	0	1.58496	0	0	0	0	0	3.45943	0	0	0	0	0	0	0	1.58496	2.58496	0	1	0	5.24793	0	0
1699	C1_Mononuclear macrophages	2	0	0	0	0	0	0	1	0	0	2	1.58496	1	1.58496	2	0	0	0	0	1	0	2.80735	0	0	0	0	0	1	1.58496	4.52356	2	1	1.58496	4.08746	1	0
1700	C1_Mononuclear macrophages	1.58496	0	0	1	1	0	0	0	0	0	0	1.58496	2.80735	0	1	0	0	0	0	0	1.58496	0	0	1	0	0	0	0	1	2.80735	1.58496	1	0	3.70044	0	1
1701	C1_Mononuclear macrophages	1	0	2.58496	0	1	0	1	1	0	1	0	0	0	1	0	0	0	0	0	0	2.32193	2.32193	0	1.58496	0	0	0	0	1	3.45943	0	0	3.16993	3.45943	0	0
1702	C1_Mononuclear macrophages	0	0	0	0	1	0	0	0	0	0	0	0	0	2	2.32193	0	0	0	0	0	1.58496	0	0	2	0	0	0	1.58496	0	2	1	0	1.58496	2	0	0
1703	C1_Mononuclear macrophages	1.58496	0	0	0	0	0	0	0	0	0	0	1.58496	0	0	0	0	0	0	0	0	1	0	1	1.58496	0	0	0	0	2	2.80735	0	2	0	3.70044	0	0
1704	C1_Mononuclear macrophages	1.58496	0	0	0	0	0	0	0	1	0	0	1	0	0	2.32193	0	0	0	0	0	1	2	0	1.58496	0	0	0	1	1	3	0	2	2	3.45943	0	1
1705	C1_Mononuclear macrophages	1.58496	0	0	0	0	0	0	0	1	0	1.58496	1.58496	0	0	1.58496	0	0	0	0	0	1	0	0	1.58496	1.58496	0	0	1	1	3.90689	0	1.58496	3.45943	3.80735	0	1
1706	C1_Mononuclear macrophages	0	0	0	0	1	0	0	0	0	0	0	0	0	0	0	0	0	0	0	0	2	2	0	0	0	0	0	0	0	1.58496	0	1	1.58496	2.80735	0	1
1707	C1_Mononuclear macrophages	1.58496	0	0	1	1.58496	0	0	0	3	0	0	1.58496	0	1.58496	1.58496	1	0	0	0	0	2	1	0	1.58496	0	0	0	0	2	4	0	2	2	4.16993	1.58496	1
1708	C2_Mononuclear macrophages	1	0	1	0	0	0	0	0	0	0	1.58496	1	0	0	1	0	0	0	0	0	2	0	0	0	0	0	0	0	0	3.32193	0	0	2	4	0	0
1709	C1_Mononuclear macrophages	1	0	0	1	2.80735	0	0	0	2	0	1.58496	2	0	1	0	0	0	0	0	1.58496	2.80735	2	0	1	2	0	0	0	0	3.32193	0	0	3.16993	5.20945	0	1
1710	C1_Mononuclear macrophages	0	0	0	0	2	0	0	0	1	0	2	2	0	2	0	0	0	0	0	0	1.58496	2.32193	0	2.32193	0	0	0	0	0	4.45943	0	1	3.16993	4.45943	0	1
1711	C1_Progenitor osteoclasts	1	0	0	2.58496	0	0	0	0	0	0	2.58496	1.58496	0	1	1.58496	0	0	0	0	0	2.58496	0	1	1.58496	0	0	0	2.80735	0	3.32193	1	0	2.58496	5.49185	1.58496	0
1712	C1_Mononuclear macrophages	1.58496	0	0	0	0	0	0	0	1	1	1	0	1.58496	0	1.58496	0	0	0	0	0	2.80735	1	0	1	1	0	0	1.58496	0	3.32193	0	1	2	4.64386	0	0
1713	C1_Mononuclear macrophages	0	0	0	0	0	0	0	0	0	0	0	0	1	0	0	0	0	0	0	0	0	0	0	0	0	0	0	0	1	1.58496	0	0	0	2.58496	0	0
1714	C1_Mononuclear macrophages	2.32193	0	0	1.58496	1.58496	0	0	0	1.58496	0	0	0	1	2	0	0	0	0	0	0	0	1	0	0	1	0	0	1.58496	2	3.80735	0	0	3	4	0	1.58496
1715	C2_Mononuclear macrophages	0	0	1	1	5.67243	0	0	0	0	0	0	2	2	1	1	0	0	0	0	0	2.32193	2	0	1.58496	1	0	0	2	1	4.45943	0	2	4.24793	4.52356	0	1.58496
1716	C1_Progenitor osteoclasts	0	0	0	0	0	0	0	2.80735	0	0	1	0	2.32193	2.80735	2.58496	0	0	0	0	1	2	0	1.58496	2	1.58496	0	1	2.32193	2	3.32193	0	1	0	4.9542	0	0
1717	C2_Mature osteoclasts	1.58496	0	0	1	7.12928	1	2.32193	0	2	0	1	0	2.32193	0	0	2	0	3	1	0	3.16993	0	1	0	0	0	0	1	0	3.16993	2	1	6.20945	1.58496	1	2
1718	C1_Mononuclear macrophages	0	0	0	0	0	0	0	0	0	0	0	0	0	0	0	0	0	0	0	1	0	0	0	1	0	0	0	0	0	1	0	0	0	2.32193	0	0
1719	C1_Mononuclear macrophages	0	0	0	1	1	0	0	0	1	0	1.58496	1.58496	0	0	0	0	0	0	0	1	1	0	1	1	1	0	0	1	2.32193	4.08746	1	1	1	5.75489	1	0
1720	C1_Mononuclear macrophages	1.58496	0	0	0	2	0	0	0	1	0	0	1.58496	2.32193	0	2.32193	0	0	0	0	1.58496	1.58496	2	0	0	2	0	0	1.58496	2	3.80735	1	1.58496	2.32193	3.70044	1	0
1721	C1_Progenitor osteoclasts	0	0	0	0	0	0	0	0	1	0	0	1	0	2	2.58496	0	0	0	0	0	3.45943	0	0	0	0	0	0	1	0	0	0	1.58496	0	2.58496	0	0
1722	C1_Progenitor osteoclasts	0	0	0	1	1	0	0	2.32193	0	0	0	0	0	0	0	0	0	0	0	0	1	0	0	0	0	0	0	2.32193	0	1.58496	0	0	0	4	1	1
1723	C1_Mononuclear macrophages	1.58496	0	0	0	1.58496	0	0	0	1	1	0	0	1	0	0	0	0	0	0	0	1	0	2	1	0	0	0	0	0	4	0	1	2.32193	3	1	1.58496
1724	C1_Mononuclear macrophages	2	0	0	0	1	0	0	0	1	0	2	2.58496	0	1.58496	1	0	0	0	1	0	1	1	0	0	1	0	0	1	1.58496	3.80735	0	0	1	3.58496	0	1.58496
1725	C1_Mononuclear macrophages	0	0	0	0	2.32193	0	0	0	2.80735	0	0	1.58496	0	2.32193	1	0	0	0	0	0	1	0	0	1	0	0	0	1	1	1.58496	0	0	0	1.58496	1	1
1726	C1_Mononuclear macrophages	1.58496	0	0	1	2.32193	0	0	0	1	0	0	1.58496	0	0	0	0	0	0	0	0	2.32193	1.58496	1.58496	2.32193	0	0	0	1	0	4.16993	0	1.58496	2.58496	4.08746	0	0
1727	C1_Mononuclear macrophages	0	0	0	1	1	0	0	0	0	0	1	2.32193	0	1	2	0	0	0	0	0	2	0	0	1	1	0	0	0	0	3	0	0	2	3.58496	2	1
1728	C1_Mononuclear macrophages	2	0	0	0	0	0	0	0	0	0	0	1.58496	1.58496	0	3.58496	0	0	0	0	0	1.58496	2	0	1	1.58496	0	0	1	0	3.58496	1	0	2.32193	3.90689	0	2
1729	C1_Mononuclear macrophages	1	0	0	0	0	0	0	0	1	0	0	1.58496	0	1	2.58496	0	0	0	0	0	0	1	0	0	0	0	0	0	1	2.32193	0	1	1.58496	2	0	1
1730	C1_Mononuclear macrophages	1	0	0	0	1	0	0	0	0	1	2	1	0	1	0	0	0	0	0	0	2	1	1	1.58496	0	0	0	1	0	4	0	1	3	4	0	0
1731	C1_Mononuclear macrophages	1	0	0	0	0	0	0	0	1	0	1.58496	2	0	1	0	0	0	0	0	0	1.58496	1	0	1.58496	0	0	0	0	1.58496	3.70044	0	1	1	3.32193	0	0
1732	C2_Mature osteoclasts	0	0	1.58496	1	5.75489	0	1	0	1	0	0	0	0	0	2.58496	1	1	1	0	0	1.58496	1.58496	1	0	0	0	0	1.58496	1	3.80735	1	0	5.52356	5.32193	1.58496	1.58496
1733	C1_Mononuclear macrophages	0	0	0	0	1	0	0	0	0	0	1	1	0	1	2.58496	0	0	0	0	0	1	0	0	1	0	0	0	0	1	2.58496	0	0	1	3.16993	0	0
1734	C1_Mononuclear macrophages	1	0	0	0	2.32193	0	0	0	1	0	1	1.58496	0	0	0	0	0	0	0	1	1	0	0	1	0	0	0	0	1	3	0	1	1.58496	3.90689	0	0
1735	C1_Progenitor osteoclasts	0	0	0	1	0	0	0	0	0	0	1.58496	0	0	0	2	0	0	0	0	0	3.32193	0	0	0	0	0	0	1.58496	0	2	0	1	1	4.70044	0	1
1736	C3_Dysfunctional osteoclasts	0	0	0	0	0	0	0	0	0	0	0	0	0	0	0	0	0	0	0	0	0	0	0	0	0	0	0	0	0	0	0	0	0	4.58496	1	0
1737	C1_Mononuclear macrophages	1	0	0	0	1	0	0	2.80735	0	0	0	0	0	0	0	0	0	0	0	0	1	1.58496	0	1.58496	0	0	0	0	1	3.45943	0	0	1.58496	2.32193	1	1
1738	C1_Progenitor osteoclasts	0	0	0	1	0	0	0	5.80735	0	0	0	0	0	2.32193	1	0	1	0	0	0	1.58496	1	0	0	0	0	0	0	0	3.16993	0	1	1.58496	3.80735	0	0
1739	C1_Mononuclear macrophages	1.58496	0	0	0	0	0	0	0	0	0	0	0	0	0	0	0	0	0	0	1	1	0	0	0	1	0	0	0	1	2.32193	0	1	2.32193	3.32193	1	0
1740	C1_Mononuclear macrophages	1	0	0	1	1	0	0	0	0	0	0	1.58496	0	0	1	0	1	0	0	0	1.58496	2	1	1	1.58496	0	0	1	0	3.58496	0	0	2.32193	3	1.58496	0
1741	C2_Mature osteoclasts	1	0	0	2.32193	4.64386	0	1.58496	0	0	0	1	2	0	0	0	0	0	1.58496	0	0	2	0	0	1	0	0	0	0	0	3.90689	0	0	4.9542	3.32193	0	1.58496
1742	C2_Mononuclear macrophages	0	0	0	1.58496	2.58496	0	0	0	1	0	1	1.58496	1	0	0	0	1	0	0	0	3.16993	1	0	2	0	0	1	1	2	4.32193	0	0	2.80735	5.12928	0	0
1743	C1_Progenitor osteoclasts	1	0	0	0	1	0	0	0	0	0	0	0	1.58496	2.58496	1.58496	0	0	0	0	0	4	0	0	0	0	0	0	0	0	0	0	1	1	2.80735	0	1
1744	C1_Mononuclear macrophages	1	0	0	0	0	0	0	0	1.58496	0	1.58496	1	0	1	0	1	0	0	0	1	1.58496	1	1	2.58496	1	0	0	1	1.58496	4.24793	0	1	3	3.90689	0	1.58496
1745	C1_Mononuclear macrophages	0	0	0	0	0	0	0	0	0	0	0	1.58496	1	0	0	0	0	0	0	0	1	2	0	1.58496	0	0	0	0	1	2.58496	0	1.58496	1.58496	4	0	0
1746	C1_Mononuclear macrophages	0	0	0	1	1	0	0	0	0	0	0	1	1	1.58496	1	0	0	0	0	0	1	0	1	1	2	0	0	0	1	3	0	0	2	4.32193	0	0
1747	C1_Mononuclear macrophages	0	0	0	0	0	0	0	0	1	0	0	0	1	1	0	0	0	0	0	0	0	1	0	0	0	0	0	0	0	2	1	0	1	2.58496	0	0
1748	C1_Mononuclear macrophages	1	0	0	0	1	0	0	0	0	0	0	1	0	1.58496	1.58496	0	0	0	0	0	1.58496	0	1	1.58496	1	0	0	1	1.58496	2.58496	1.58496	1	1.58496	3	0	1
1749	C1_Mononuclear macrophages	0	0	0	0	1.58496	0	0	0	0	0	2	1	1	0	1	0	0	0	0	0	0	0	0	1.58496	0	0	0	1	3	3.45943	0	1.58496	2.80735	2.80735	0	0
1750	C1_Progenitor osteoclasts	0	1	0	0	1	0	0	0	0	0	1.58496	2.32193	0	0	0	0	0	0	1	0	2	1	1	1	2	0	0	1.58496	0	3.16993	0	0	1.58496	2.58496	0	0
1751	C1_Mononuclear macrophages	0	0	0	0	1.58496	1	0	3.70044	0	0	1	1.58496	0	0	0	0	0	0	0	0	2	1	0	1.58496	0	0	0	1	1	3.80735	1	1.58496	3	4	0	0
1752	C2_Mature osteoclasts	1	1.58496	1	2.58496	2.32193	0	0	0	0	0	1.58496	0	0	0	0	0	1.58496	0	0	0	2.32193	1	1	0	1.58496	1	1	3.58496	0	3.58496	0	0	2	5.61471	1	2.58496
1753	C1_Mononuclear macrophages	1.58496	0	0	0	0	0	0	0	0	0	0	1	1	2.32193	1	0	1	0	0	0	0	2.58496	0	1.58496	1	0	0	1	2	4.08746	0	1	1	4.45943	0	0
1754	C1_Mononuclear macrophages	1.58496	0	0	0	1.58496	0	0	0	0	0	0	1	1	1.58496	2	0	1	0	0	0	0	0	1	0	0	0	0	0	0	3.16993	0	0	2	3.32193	0	1
1755	C2_Mature osteoclasts	0	1	0	2.58496	6.32193	1	0	0	1	0	2	1	0	1.58496	1	0	0	1.58496	0	0	2.58496	2	1	0	1	0	0	3	0	4.32193	0	0	6.16993	5.9542	1.58496	1
1756	C1_Mononuclear macrophages	1.58496	0	2.32193	1.58496	0	1	0	2.80735	2	0	0	1	1	1.58496	1.58496	0	1	0	0	0	2.58496	0	0	1	0	0	0	0	2.32193	3.90689	0	1.58496	1	4.58496	0	0
1757	C1_Mononuclear macrophages	1	0	0	0	1	0	0	0	1.58496	0	0	0	1	0	0	0	0	0	0	1	2	1.58496	1	1.58496	0	0	0	1.58496	0	3.58496	0	1	0	3.58496	0	1
1758	C3_Dysfunctional osteoclasts	1.58496	0	0	1	3.90689	0	0	0	0	0	0	0	0	0	0	0	0	0	0	0	0	1	0	0	0	0	0	0	0	0	0	0	2.32193	3.90689	1	0
1759	C1_Mononuclear macrophages	1.58496	0	0	0	0	0	0	0	0	1	1	1.58496	1	2	2	0	0	0	0	0	1	0	0	0	0	0	0	1	1.58496	2.32193	0	0	2	3.90689	0	2
1760	C1_Mononuclear macrophages	1	0	0	0	0	0	0	0	0	0	1	2.32193	0	1	0	0	0	0	0	1	2.80735	1	2	1	0	0	0	1	2	3.80735	0	1	2.58496	3.90689	1	0
1761	C3_Dysfunctional osteoclasts	0	0	0	0	0	0	0	0	0	0	0	0	0	0	0	0	0	0	0	0	0	0	0	0	0	0	0	0	0	0	0	0	0	3	0	0
1762	C1_Mononuclear macrophages	1	0	0	0	1	0	0	0	0	0	1	1	0	0	0	0	0	0	0	0	0	1	1	1.58496	0	0	0	0	0	3.16993	0	0	2.58496	3.16993	1	0
1763	C1_Mononuclear macrophages	1	0	0	0	0	0	0	0	0	0	1.58496	1	1	0	0	0	0	0	0	1	1	0	0	1	0	0	0	0	2.58496	2.58496	0	0	1.58496	2.80735	0	1
1764	C1_Mononuclear macrophages	1.58496	0	0	1	1	0	0	0	1	0	1	2.80735	1	0	0	0	0	0	0	0	1.58496	1	1	2.32193	1	0	0	1	2.32193	4.16993	0	1	2	4.75489	0	0
1765	C1_Mononuclear macrophages	1.58496	0	0	0	1	0	0	0	0	0	0	0	0	0	1.58496	0	0	0	0	0	1.58496	1	1	1	1.58496	0	0	2	1	4.24793	0	1.58496	3.70044	4.08746	0	0
1766	C1_Mononuclear macrophages	1	0	0	1.58496	1.58496	0	0	0	0	0	0	0	0	1	0	0	0	0	0	0	1.58496	1.58496	0	1.58496	1	0	0	2	1	4.08746	1	1	3.58496	4.90689	1	0
1767	C1_Mononuclear macrophages	1	0	0	0	0	0	0	0	1	0	0	1	0	2.32193	2.58496	0	0	0	0	1	2	0	0	0	0	0	0	0	0	3.16993	0	1.58496	1.58496	1	0	1
1768	C1_Mononuclear macrophages	0	0	0	0	0	0	0	0	0	0	0	1	0	0	0	1	0	0	0	0	1.58496	0	1	1	1	0	0	0	0	2.32193	0	0	0	4.16993	0	0
1769	C1_Mononuclear macrophages	0	0	0	1	0	0	0	0	1	0	0	1	0	1	0	1	0	0	0	0	2	1.58496	0	0	0	0	0	1	0	3.16993	0	0	3.32193	4.32193	1	0
1770	C1_Mononuclear macrophages	1	0	0	0	0	0	0	0	0	1	1	1	0	1	2.58496	0	0	0	0	0	1.58496	1	1	0	0	0	0	1.58496	1	3.32193	0	1.58496	1	3.16993	0	0
1771	C1_Mononuclear macrophages	1	0	0	1	0	0	0	0	0	0	1.58496	0	1	0	0	1	0	0	0	0	0	1.58496	1	1	0	0	0	1.58496	2.32193	4	0	0	2.32193	4.85798	1	1.58496
1772	C1_Mononuclear macrophages	0	0	0	0	0	0	0	1.58496	0	0	0	0	0	0	0	0	0	0	0	0	0	0	0	1	0	0	0	1.58496	0	0	0	0	0	1	0	0
1773	C1_Mononuclear macrophages	1	0	0	0	0	0	0	0	0	0	0	1.58496	0	0	1	0	0	0	0	1	1	1	1.58496	1	1	0	0	0	0	3.32193	0	0	1.58496	3.80735	0	0
1774	C1_Mononuclear macrophages	0	0	0	0	2.80735	0	0	0	0	0	0	0	0	0	0	0	0	0	0	0	1.58496	0	1	0	0	0	0	1	2.58496	2.80735	1	0	1	4.52356	0	0
1775	C1_Mononuclear macrophages	0	0	0	0	1.58496	0	0	0	0	0	0	0	2	1	0	0	0	0	0	0	0	2.58496	0	0	0	0	0	1	1	3	0	1	2.80735	3.32193	0	1
1776	C1_Mononuclear macrophages	1	0	0	1	1	0	0	0	1	0	1	0	0	1.58496	1.58496	1	0	0	0	0	1.58496	0	1	1.58496	0	0	0	1	1	4.16993	0	0	3	4.24793	0	1
1777	C1_Mononuclear macrophages	1	0	0	0	1	0	0	0	1.58496	0	1	0	0	2	2.58496	0	0	0	0	0	1.58496	1	0	1.58496	0	0	0	1.58496	0	3.16993	0	2	0	4	0	1
1778	C1_Mononuclear macrophages	0	0	0	0	1	0	0	0	2	0	1	2.32193	0	1	1	0	0	0	0	1.58496	1	1.58496	1.58496	1	1.58496	0	0	2.32193	0	4.24793	1	1	2	4.75489	0	0
1779	C1_Mononuclear macrophages	1	0	0	0	1.58496	0	0	0	0	0	0	1	0	0	0	0	1	0	0	0	1.58496	2	0	0	0	0	0	0	2	3	1	0	2.58496	4.32193	0	0
1780	C1_Mononuclear macrophages	1.58496	0	0	0	1	0	0	2.58496	0	0	1	2	1	0	2	0	0	0	0	1	1	0	0	0	0	0	0	0	0	3.32193	1	0	1	3.58496	0	0
1781	C1_Mononuclear macrophages	0	0	0	0	0	0	0	4.75489	0	0	0	1	0	0	1	0	0	0	0	1.58496	1.58496	0	0	1	1	0	0	1.58496	1	2	0	0	1.58496	2.32193	0	0
1782	C1_Mononuclear macrophages	0	0	0	1	0	0	0	0	0	0	1	1	0	1	1.58496	0	2.32193	0	1	0	3.80735	0	0	1	1	0	0	0	1	3	0	1.58496	2	3.16993	0	0
1783	C2_Mononuclear macrophages	0	0	0	1.58496	0	0	0	0	0	0	0	0	0	0	0	0	0	0	0	0	2.32193	1	1	2	1	0	0	1	1.58496	3	1	1	1	4.16993	0	0
1784	C1_Mononuclear macrophages	1	0	0	1	1.58496	0	0	0	0	0	0	1	1.58496	1	0	0	0	0	0	0	2.32193	1	0	1.58496	1.58496	0	0	1	1	4.64386	0	1.58496	3.32193	4.39232	0	0
1785	C1_Mononuclear macrophages	1	0	0	1	0	0	0	0	0	0	0	0	0	1.58496	0	0	0	0	0	0	0	1	1	0	2	0	0	0	0	3.16993	0	1	2.32193	3.70044	0	0
1786	C1_Mononuclear macrophages	1.58496	0	0	1	0	0	1	0	0	0	0	2.32193	0	0	1	0	0	0	0	0	0	1.58496	0	1	0	0	0	1.58496	1	3.16993	1.58496	0	3	2.58496	0	0
1787	C1_Mononuclear macrophages	1	0	0	1.58496	0	0	0	0	0	0	0	2	0	0	0	0	1	0	0	0	1	1.58496	2	2	1	0	0	1	2	3.80735	1	2	2	4.52356	1	0
1788	C1_Mononuclear macrophages	0	0	0	0	0	0	0	0	1	0	0	1.58496	0	0	1.58496	0	0	0	0	0	1	2	0	1	0	0	0	1	1	3.70044	0	2	1	3.16993	0	0
1789	C1_Mononuclear macrophages	0	0	0	1	0	0	0	0	0	0	0	0	1	2	0	0	0	0	0	0	1.58496	1	1	0	0	0	0	0	0	3.32193	0	0	1	4.58496	0	0
1790	C1_Mononuclear macrophages	1.58496	0	0	0	2	0	0	0	1	1	0	1	0	2.58496	1.58496	0	0	0	0	0	1.58496	2	1.58496	1.58496	0	0	0	0	0	4	0	2.32193	0	3.80735	0	1
1791	C1_Mononuclear macrophages	1	0	0	0	1	0	0	0	2	1	1	2.32193	0	0	0	0	0	0	0	1	2.32193	1.58496	1	2.80735	0	0	0	1	1.58496	4.39232	0	0	2	4.90689	0	0
1792	C1_Mononuclear macrophages	1.58496	0	0	1.58496	0	0	0	0	0	0	0	1.58496	0	1	2.58496	0	0	0	0	0	1	0	1	0	0	0	0	1	1	3.70044	0	2	2.32193	2.58496	0	1
1793	C1_Mononuclear macrophages	0	0	0	0	0	0	0	0	3	0	0	1	0	3.16993	2.58496	0	0	0	0	0	1.58496	0	1	2	0	0	0	1	0	3.32193	0	0	1.58496	2.32193	0	0
1794	C1_Mononuclear macrophages	1	0	0	0	0	0	0	0	0	0	0	0	1	0	1	0	0	0	0	0	0	0	1	0	0	0	0	0	1	2.58496	0	0	0	2.58496	0	0
1795	C1_Mononuclear macrophages	1.58496	0	0	0	1	0	0	0	0	0	1	2.32193	0	0	0	0	0	0	0	0	1	0	0	1.58496	0	0	0	1	2	3	1	1	1.58496	3.58496	0	0
1796	C1_Mononuclear macrophages	1	0	0	2	0	0	0	0	2.32193	0	1	2	1	1	1.58496	0	0	0	0	1	2	2	1.58496	2.58496	1	0	0	0	1.58496	4	1	1	2.32193	4.32193	0	2.32193
1797	C1_Mononuclear macrophages	0	0	0	0	0	0	0	0	0	0	0	0	1	1.58496	1.58496	0	0	0	0	0	2	1.58496	1	0	0	0	0	0	1	3	0	2.32193	1	3	0	1
1798	C1_Mononuclear macrophages	0	0	0	0	1	0	0	0	1	0	1.58496	2	1.58496	0	0	0	0	0	0	0	0	1	1	1.58496	0	0	0	0	2.32193	2.32193	0	0	2	4.45943	0	0
1799	C1_Mononuclear macrophages	1	0	0	0	2	0	0	0	1.58496	0	1	0	0	0	0	0	1	0	0	0	1.58496	1.58496	0	1	0	0	0	2	0	4.24793	1	0	2	4.39232	0	0
1800	C1_Mononuclear macrophages	1.58496	0	0	0	2.32193	0	0	0	0	1	0	0	1	1	2	0	0	0	0	1	2	1	0	1	0	0	0	0	2	4.16993	0	1	2.80735	5.2854	1.58496	0
1801	C1_Mononuclear macrophages	1	0	0	2	0	1	0	0	1	0	1.58496	0	1	2	0	0	0	0	0	0	1	1	1	1	0	0	0	0	1	4.80735	0	0	3.16993	4.24793	0	1
1802	C1_Mononuclear macrophages	0	0	0	0	0	0	0	0	0	1	0	0	1.58496	1	2	0	0	0	0	1	1	0	0	1	1	0	0	0	1	3.32193	0	0	2.58496	3.16993	0	0
1803	C1_Mononuclear macrophages	1.58496	0	0	0	0	0	0	4.52356	0	0	1	1.58496	0	3.16993	1	0	0	0	0	0	1	0	1.58496	1	0	0	0	1.58496	1.58496	3.16993	0	0	1.58496	4	0	1.58496
1804	C2_Mononuclear macrophages	1	1	0	0	0	1	0	0	0	1	0	1	1	0	0	0	0	0	0	0	1.58496	0	0	0	0	0	0	0	2.32193	1.58496	0	0	1	4.45943	0	0
1805	C1_Mononuclear macrophages	0	0	0	1	0	0	0	1	0	0	1.58496	0	2	0	1.58496	0	0	0	0	0	1	1	0	2	1	0	0	2	0	3	0	0	1.58496	3.80735	0	1
1806	C1_Mononuclear macrophages	0	0	0	0	0	0	0	0	0	0	0	0	0	0	1	0	1	0	0	0	0	1	2	0	1	0	0	0	0	2.58496	0	0	2.32193	3.32193	0	1
1807	C1_Mononuclear macrophages	0	0	0	0	1	0	0	0	0	0	0	1	0	1	2.32193	0	0	0	0	0	1	1.58496	1	0	0	0	0	0	0	1.58496	0	0	0	3.16993	0	0
1808	C1_Mononuclear macrophages	1	0	1	0	0	0	0	0	1	0	0	2	2	2.32193	0	0	0	0	0	0	3	1	1	1	1.58496	0	0	0	1.58496	3.80735	0	1.58496	0	3.58496	0	1.58496
1809	C1_Mononuclear macrophages	0	0	0	0	0	0	0	0	0	0	1	1	1	1	4	0	0	0	0	1	1	1	1.58496	1.58496	0	0	0	1	1.58496	4.75489	0	1	2	3.58496	1	0
1810	C1_Mononuclear macrophages	0	0	0	0	0	0	0	0	0	0	1	1	0	0	0	0	0	0	0	1	0	0	0	1.58496	0	0	0	0	1	3.16993	1	1	1.58496	3	0	0
1811	C1_Mononuclear macrophages	1.58496	0	0	1.58496	1	0	0	0	0	0	1	2	0	0	1	0	0	0	0	0	2	2	1	1	2	1	0	1	3	3.80735	0	0	0	3.80735	1	0
1812	C1_Progenitor osteoclasts	1	0	0	0	1	0	0	0	0	0	1	0	0	1	3.32193	0	0	0	0	0	1.58496	1	1	0	1	0	0	0	0	3.58496	0	0	1	5	1	2.58496
1813	C1_Mononuclear macrophages	0	0	0	0	1	0	0	0	1	0	0	0	0	0	0	0	0	0	0	0	2.32193	0	0	2	0	0	0	1	0	3.16993	0	1	1	3.58496	0	0
1814	C1_Mononuclear macrophages	0	0	0	0	1.58496	0	0	0	1	0	1	1	0	0	0	0	0	0	0	1	1	2	0	2.32193	1.58496	0	0	2	2.58496	4.45943	0	0	3.80735	3.80735	1	0
1815	C1_Mononuclear macrophages	0	0	0	1	0	0	0	0	2	0	1	2	2	0	2.80735	0	1.58496	0	0	0	2	1	0	1	0	0	0	0	1	3.32193	0	0	1.58496	4.32193	1	1
1816	C1_Mononuclear macrophages	1	0	1	1	0	0	0	5.20945	0	0	0	0	0	0	1	0	0	0	0	0	1	1	0	0	1.58496	0	0	1	2.58496	3.16993	0	0	1	2.80735	1	0
1817	C1_Mononuclear macrophages	0	0	0	0	1	0	0	0	0	0	1	1.58496	0	0	1.58496	0	1	0	0	0	1	1	1	0	0	0	0	2	0	1.58496	0	1	1.58496	2.58496	1	0
1818	C1_Mononuclear macrophages	1.58496	0	0	1	0	0	0	0	1	0	0	0	0	0	3.80735	0	1	0	0	0	1.58496	1	0	1.58496	2	0	0	0	0	3.70044	1	1	2.58496	2.58496	0	0
1819	C1_Mononuclear macrophages	1.58496	0	0	0	1.58496	0	0	0	0	0	1	1	1.58496	1	3	0	0	0	0	0	1.58496	1	0	1	1.58496	0	0	0	3	3.16993	0	1.58496	2.32193	4.80735	0	0
1820	C1_Mononuclear macrophages	0	0	0	0	0	0	0	0	0	0	0	0	0	0	0	0	0	0	0	1	0	0	0	1	0	0	0	0	0	1	0	0	0	0	0	0
1821	C1_Mononuclear macrophages	1	0	0	1	0	0	0	0	1.58496	0	1	1.58496	0	1	0	0	0	0	0	0	1	1	2	1.58496	0	0	0	1	0	4.08746	0	2	1	2.80735	0	0
1822	C1_Progenitor osteoclasts	0	0	1.58496	1	0	0	0	0	0	0	1	0	1	1.58496	1	0	0	0	0	0	2.32193	0	0	0	1	0	1	1	1.58496	2.80735	0	0	0	5.32193	0	0
1823	C1_Mononuclear macrophages	0	0	0	0	2.58496	1	0	0	0	1	2	2	1	0	0	0	0	0	0	0	1.58496	0	0	1	0	0	0	1.58496	0	3	1	1	2	3.45943	1	1
1824	C1_Mononuclear macrophages	1.58496	0	0	1	0	0	0	4.39232	0	0	1	2	0	2	2.80735	0	0	0	0	0	2	0	1	0	0	0	0	0	0	3.16993	0	0	0	3.58496	0	1
1825	C1_Mononuclear macrophages	1.58496	0	0	0	0	0	0	0	1	0	1.58496	1	0	1.58496	2.58496	0	0	0	0	0	2	1	0	1	1.58496	0	0	0	0	2.58496	0	1	0	4.58496	0	1
1826	C1_Mononuclear macrophages	0	0	0	0	0	0	0	0	0	0	0	1	0	0	0	0	0	0	0	0	1.58496	0	0	0	0	0	0	1	2	2	0	0	1	0	0	0
1827	C1_Mononuclear macrophages	1.58496	0	0	1	1	0	0	0	0	0	0	2.32193	2.80735	1	1.58496	0	0	0	0	0	0	0	0	1	0	0	0	0	0	3.45943	0	0	3.16993	3.45943	0	0
1828	C1_Mononuclear macrophages	1	0	0	1.58496	0	0	0	0	0	0	0	2	0	1	0	0	0	0	0	0	1.58496	0	0	0	0	0	0	0	2	2.80735	0	2.32193	2.32193	3.70044	0	0
1829	C1_Mononuclear macrophages	1	0	0	1	1	0	0	0	0	0	2	2	0	0	0	0	1	0	0	0	1	1	1	2	1.58496	0	0	0	0	3.80735	2	1	1	3.90689	0	0
1830	C1_Mononuclear macrophages	1	0	0	0	1	0	0	0	1	0	1	2	1	0	0	0	0	0	0	0	1	1	1	1	1.58496	0	0	1	1	3.80735	0	0	3.16993	3.90689	0	0
1831	C1_Mononuclear macrophages	1.58496	0	0	0	1	0	0	5.16993	1	0	0	1	0	0	2.32193	0	0	0	0	0	1	1	0	2.32193	1	0	0	0	1	3.32193	0	2.32193	0	3.45943	0	1
1832	C1_Mononuclear macrophages	1	0	0	0	1	0	0	0	0	0	0	0	0	1	0	0	0	0	0	0	0	1	0	0	1	0	0	0	1.58496	2.32193	0	0	1	2.58496	0	0
1833	C1_Mononuclear macrophages	0	0	0	0	0	0	0	0	0	0	0	0	0	0	0	0	0	0	0	0	1.58496	0	0	0	0	0	0	1.58496	0	0	0	0	0	2.58496	1	0
1834	C1_Mononuclear macrophages	0	0	0	2.32193	1	0	0	0	0	0	0	1.58496	0	1.58496	1.58496	0	0	0	0	1	1	0	0	1.58496	1	0	0	1	0	2.80735	0	2	0	4.08746	0	0
1835	C1_Mononuclear macrophages	1	0	0	0	0	0	0	3.16993	0	0	0	1	0	2.32193	3	0	0	0	0	0	1	0	1	1	1	0	0	0	2.58496	3.58496	0	0	1	4.58496	0	1.58496
1836	C1_Mononuclear macrophages	1	0	0	0	0	0	0	0	0	0	0	0	0	0	0	0	0	0	0	0	1	1	0	1	0	0	0	2.32193	0	2.32193	0	1	1.58496	2.58496	0	0
1837	C1_Progenitor osteoclasts	1	0	0	1	0	0	0	3.45943	0	1	0	0	0	1.58496	1	0	1	0	0	0	2.32193	0	0	1	0	0	0	2.80735	0	2.32193	1	0	0	4.24793	1	1
1838	C1_Mononuclear macrophages	0	0	0	0	1.58496	0	0	1.58496	0	0	0	0	0	0	1	0	0	0	0	0	0	0	0	1	0	0	0	1.58496	0	1	0	1	0	2.32193	0	0
1839	C1_Mononuclear macrophages	2	0	0	0	1	0	0	0	0	0	1.58496	2	1	2.80735	1	0	0	0	0	0	2.32193	0	1	1.58496	1	0	0	0	1	4.16993	0	2	2.58496	3.16993	0	0
1840	C1_Mononuclear macrophages	0	0	0	0	1.58496	0	0	0	1.58496	0	1	0	0	0	0	0	0	0	1	0	0	2	0	2.58496	1.58496	0	0	0	1	3	0	1	2.80735	2.32193	0	0
1841	C1_Mononuclear macrophages	0	0	0	1	1	0	0	0	0	0	1	2	1.58496	0	2	0	0	0	0	1	1	0	0	0	1.58496	0	0	1.58496	0	2.32193	1	1.58496	0	3.16993	0	0
1842	C1_Mononuclear macrophages	1.58496	0	0	1	0	0	0	0	1.58496	0	1.58496	1	0	1	1.58496	0	0	0	0	0	3	1.58496	1	1.58496	0	0	0	1	1	4	0	0	1	4.24793	1	1
1843	C1_Mononuclear macrophages	0	0	0	0	0	0	0	0	1	0	0	1.58496	0	0	0	0	0	0	0	0	1.58496	0	1	0	0	0	0	0	1	1	0	0	1	2.32193	1	0
1844	C1_Progenitor osteoclasts	0	0	0	0	0	0	0	0	0	0	0	1	1	0	2.58496	0	0	0	0	0	0	1	0	0	0	0	1	0	1	1.58496	1.58496	1.58496	1	3	1	0
1845	C1_Mononuclear macrophages	0	0	0	0	1.58496	0	0	0	0	0	1.58496	1.58496	0	0	3.90689	0	0	0	0	0	0	1.58496	0	1	1.58496	0	0	1	1	3.32193	0	2	0	4.32193	0	1
1846	C1_Mononuclear macrophages	0	0	0	0	0	0	0	0	1	0	1	1	0	0	1	0	0	0	0	0	2.58496	1	0	0	0	0	0	0	2	3.58496	0	1.58496	3.16993	5.12928	0	0
1847	C1_Mononuclear macrophages	0	0	0	0	2	0	0	0	0	0	1	1.58496	0	3.16993	1	0	1	0	0	0	1.58496	0	0	0	1	0	0	0	2	3.70044	0	2.58496	2.80735	3.80735	0	0
1848	C1_Mononuclear macrophages	2	0	0	1	2	0	0	0	1	0	1.58496	1	1	1	1	0	0	0	0	0	2	2	0	1	0	0	0	1.58496	2.32193	4.45943	0	0	3.45943	4.52356	0	1
1849	C1_Mononuclear macrophages	0	0	0	1	3	0	0	0	1.58496	0	1.58496	2	0	0	0	0	0	0	0	0	3.16993	1.58496	0	2.32193	0	0	0	0	2	5	0	2	3.45943	5.04439	1	1
1850	C1_Progenitor osteoclasts	1	0	0	0	0	0	0	1.58496	1.58496	0	0	0	0	1.58496	2	0	0	0	0	0	1	0	0	1	1	0	0	0	1	2.58496	0	0	2.32193	5.16993	1	0
1851	C1_Mononuclear macrophages	0	0	0	0	0	0	0	0	0	0	0	1.58496	0	0	0	1	0	0	0	0	2	0	0	1	0	0	0	1	1.58496	3.16993	0	1.58496	1	3.80735	0	0
1852	C2_Mononuclear macrophages	1.58496	1	0	1	0	0	0	0	0	0	1.58496	1	1	0	1	0	0	0	0	1	1	0	0	1	1.58496	0	1	2	1	3.32193	1	2	0	5.32193	1	0
1853	C1_Mononuclear macrophages	0	0	0	0	0	0	0	0	1	1	2	1.58496	0	0	0	0	0	0	0	0	1.58496	0	1	0	0	0	0	1	1.58496	2.80735	0	1	2.32193	3.80735	0	1.58496
1854	C1_Mononuclear macrophages	1	0	0	0	0	0	0	0	1	0	0	1	0	1	1	0	0	0	1	0	1	0	1.58496	0	1.58496	0	0	1.58496	1	3.32193	0	2	0	3.70044	0	1
1855	C2_Mononuclear macrophages	0	0	0	0	0	0	0	3	0	0	0	1	0	0	1.58496	0	0	0	0	0	1	2	1	0	0	0	0	1	0	3.32193	1	1	2.32193	3.16993	0	1
1856	C1_Mononuclear macrophages	1	0	0	1	0	0	0	1.58496	1.58496	0	0	1	1	1.58496	2.58496	0	0	0	0	0	1.58496	1.58496	1	0	0	0	0	2	1.58496	2.32193	1	1.58496	2.32193	3.45943	1	1
1857	C1_Mononuclear macrophages	1.58496	0	0	0	1.58496	0	0	0	0	0	1	1.58496	0	0	0	0	0	0	0	1	1	1	0	1	0	1	0	0	1	4.52356	0	1	2.58496	3.16993	0	1
1858	C2_Mature osteoclasts	1	0	0	1	5.90689	0	2.32193	0	1	0	0	0	0	0	0	0	0	2	0	0	2.58496	2	0	0	1.58496	0	0	2	1	3.16993	1.58496	1	6.32193	3.80735	0	2
1859	C1_Mononuclear macrophages	0	0	0	0	0	0	0	0	0	0	0	2.32193	2.58496	0	0	0	0	0	0	0	2.80735	1.58496	1	1	1	0	0	1	1	4.52356	0	1	0	4.70044	1	1
1860	C2_Mature osteoclasts	1	0	0	1.58496	5.9542	0	0	0	1	0	2	0	0	0	0	1	0	2	1.58496	0	2.58496	1	1	1	1.58496	0	0	2	1	3.58496	1	1.58496	6.06609	3.58496	1	1.58496
1861	C1_Mononuclear macrophages	1	0	0	0	0	0	0	0	0	0	0	0	0	0	0	0	0	0	0	0	0	0	0	1	0	0	0	1	0	3.70044	0	0	2.32193	3.70044	0	0
1862	C1_Mononuclear macrophages	1	0	0	0	0	0	0	0	1	0	1.58496	0	0	1	1	0	0	0	0	0	0	1	0	1	0	0	0	0	1	3	0	2.80735	0	3.58496	0	0
1863	C1_Mononuclear macrophages	1.58496	0	0	0	3.70044	0	0	0	0	0	2.32193	1.58496	0	0	3.32193	0	1	0	0	0	3.90689	1	1	1	1	0	0	0	1.58496	3.70044	0	1	4.16993	4.64386	0	0
1864	C1_Mononuclear macrophages	1	0	0	1	1.58496	0	0	0	1	0	0	0	0	2.32193	0	0	0	0	0	0	2	1.58496	0	1	0	0	0	1	0	1.58496	0	1.58496	2.80735	2	0	0
1865	C1_Mononuclear macrophages	0	0	0	0	0	0	0	0	0	0	0	0	0	0	0	0	0	0	0	0	1	0	0	0	0	0	0	0	0	0	0	0	1	2	0	0
1866	C1_Mononuclear macrophages	0	0	0	0	0	0	0	0	1.58496	0	1	2	0	0	0	0	0	0	0	1	0	2.32193	1	0	0	0	0	0	1.58496	3	0	0	2.32193	4	0	1
1867	C1_Mononuclear macrophages	2	0	0	0	1	0	0	0	1.58496	0	1	0	1	3.16993	1	0	0	0	1	0	0	0	0	0	0	0	0	0	1.58496	3	1	2	1.58496	4	0	1
1868	C1_Mononuclear macrophages	1	0	0	0	0	0	0	0	2	0	0	1.58496	1	1.58496	2.32193	0	0	0	0	0	1	1	2	1	0	0	0	0	1.58496	3.32193	1	0	2.32193	3.70044	0	1
1869	C1_Mononuclear macrophages	0	0	0	0	0	0	0	0	0	0	1	1.58496	0	0	2	0	0	0	0	0	0	2	0	1	0	0	0	1.58496	1.58496	3.16993	0	0	2.32193	3.32193	0	0
1870	C1_Mononuclear macrophages	0	0	0	0	1.58496	0	0	0	0	0	0	2	0	0	0	0	0	0	0	0	0	1	1	1	0	0	0	0	0	3.16993	0	0	2.32193	2.32193	0	1
1871	C1_Mononuclear macrophages	1	0	0	0	0	0	0	0	0	0	1.58496	1.58496	0	1	2.80735	1	0	0	0	0	1	1	1	0	0	0	0	0	0	3.90689	0	0	1	3.80735	0	1
1872	C1_Mononuclear macrophages	1	0	0	0	1	0	0	2	0	0	0	2.32193	0	0	0	0	0	0	0	0	2.80735	2.32193	0	1	1	0	0	1	1	3.32193	1	1	1.58496	3.45943	0	1
1873	C1_Mononuclear macrophages	0	0	0	1.58496	1	0	0	3.16993	2	0	1	1	0	2.80735	2	0	0	0	0	0	1	1.58496	0	1	0	0	0	0	1.58496	4.08746	0	0	2.32193	4.16993	0	1.58496
1874	C3_Dysfunctional osteoclasts	0	0	1.58496	0	0	0	0	0	0	0	0	0	0	0	0	0	0	0	0	0	2.80735	0	0	0	0	0	0	0	0	1	0	0	1	3.16993	0	0
1875	C1_Mononuclear macrophages	0	0	0	1	0	0	0	0	0	0	1.58496	2	0	0	1	0	0	0	1	0	1	0	1	2	1	0	0	0	0	3.16993	0	0	0	3.70044	0	0
1876	C1_Mononuclear macrophages	0	0	0	0	0	0	0	0	0	0	0	1.58496	0	0	0	0	0	0	1	0	2.80735	1	0	2.80735	1	0	0	1	1	2	0	1	0	4.16993	0	1
1877	C2_Mature osteoclasts	1.58496	0	0	0	5.39232	0	0	0	0	0	0	1	1	1.58496	1	0	1	2.58496	1.58496	0	2.32193	1	0	2	0	0	0	1	0	3.16993	0	1	4	4.52356	0	2.32193
1878	C1_Mononuclear macrophages	0	0	0	1.58496	0	0	0	0	2.32193	0	1	1	0	1	2.58496	0	0	0	0	0	2.58496	1.58496	0	1.58496	1	0	0	0	2	3.32193	1	1	0	4.08746	0	1.58496
1879	C1_Progenitor osteoclasts	0	0	0	0	0	1	0	0	0	0	0	1	1.58496	0	0	0	0	0	0	0	2.32193	0	1	0	0	0	0	1.58496	2.80735	1.58496	0	0	0	4.80735	1.58496	0
1880	C1_Mononuclear macrophages	1.58496	0	0	1	0	0	0	0	0	0	0	0	0	0	0	0	0	0	0	0	0	1	0	0	1	0	0	1.58496	1	3.45943	0	0	1	3	0	0
1881	C1_Progenitor osteoclasts	1	0	0	1	1.58496	0	0	0	1.58496	0	2	1	0	2.32193	1	0	0	1	0	0	1	1	1.58496	1.58496	0	0	0	1.58496	1.58496	3	0	2	1	5.58496	2.58496	1
1882	C1_Mononuclear macrophages	1.58496	0	0	0	0	0	0	0	1	0	1	1.58496	1.58496	0	3	0	0	0	0	0	1	1	1	1	0	0	0	1.58496	1.58496	3.58496	0	1	2.32193	4.16993	0	1
1883	C1_Mononuclear macrophages	1	0	0	1	1.58496	0	0	0	0	0	0	1	1.58496	0	0	0	0	0	0	0	1.58496	0	0	2	0	0	0	1.58496	0	3.58496	0	1	0	3.90689	0	1
1884	C1_Mononuclear macrophages	1	0	0	0	0	0	0	0	1	0	1.58496	0	1	2.58496	0	0	0	0	0	0	0	0	0	0	0	0	0	0	1.58496	3.16993	0	1.58496	1.58496	3.70044	0	0
1885	C1_Mononuclear macrophages	1.58496	0	0	1	0	0	0	0	0	1	0	2.58496	0	0	0	0	0	0	0	1	1	0	0	1.58496	1	0	0	1	0	2.58496	1.58496	2	1.58496	3	0	0
1886	C1_Mononuclear macrophages	1.58496	0	0	0	0	0	0	0	1	0	0	1.58496	0	2.58496	1.58496	0	0	0	0	0	2.80735	2	0	1.58496	1.58496	0	0	1	1	4	0	2.32193	3.45943	4.70044	0	1.58496
1887	C1_Progenitor osteoclasts	1	0	0	1	0	0	0	3.45943	0	0	0	0	0	2.32193	2.58496	0	0	0	0	0	2.58496	1	0	0	0	0	0	0	2	4.08746	0	1	2	4.90689	0	1.58496
1888	C1_Mononuclear macrophages	0	0	0	0	0	0	0	0	1	0	1	0	0	0	1	0	0	0	0	0	2.58496	2	0	1.58496	1	0	0	0	2.32193	4.75489	1	1	3.16993	4	0	1.58496
1889	C1_Mononuclear macrophages	1	0	0	1	1	0	0	0	1	0	1	2.32193	0	1	1	0	1	0	0	1	2	1	0	1	0	0	0	1	2	4.08746	0	1	2.32193	3.90689	0	2.80735
1890	C3_Dysfunctional osteoclasts	0	0	0	0	0	0	0	0	0	0	0	0	0	0	0	0	0	0	0	0	0	0	0	0	0	0	0	0	0	1	0	0	0	3.45943	0	0
1891	C1_Mononuclear macrophages	1	0	0	0	0	0	0	0	1	0	0	2.32193	0	0	0	0	0	0	0	0	1	0	0	1	0	0	0	0	1	3.70044	0	0	1	3	0	1
1892	C1_Mononuclear macrophages	1	0	0	0	1	0	0	0	0	0	0	0	2	1	1	0	1	0	0	0	0	1	1	2	0	0	0	0	1	3.80735	0	0	2.32193	3.16993	1	0
1893	C1_Mononuclear macrophages	1	0	0	0	1.58496	0	0	0	0	0	1	2	1.58496	1	1.58496	0	0	0	0	1	2.32193	1.58496	0	0	1.58496	0	0	1.58496	1.58496	3.58496	0	1	3	3.58496	0	1
1894	C1_Mononuclear macrophages	1.58496	0	0	1	0	0	0	1	0	0	0	2	1	1.58496	2	0	0	0	0	0	2.80735	1	0	2	1	0	0	1	1	3.32193	0	0	3.70044	4.45943	0	1
1895	C1_Mononuclear macrophages	1	0	0	0	1.58496	0	0	0	3.32193	0	0	2	0	2.32193	1	0	0	0	0	1	2.32193	1	2	1.58496	0	0	0	0	0	3.58496	0	1	2	4.64386	1	1
1896	C1_Mononuclear macrophages	1	0	0	1	0	0	0	0	2	0	1	2	0	0	4.08746	0	0	0	0	0	3.90689	1	0	1	1	0	0	1	0	4.08746	0	0	2.58496	4.08746	0	1
1897	C1_Mononuclear macrophages	0	0	0	1	1.58496	0	1.58496	0	1	0	1.58496	1.58496	0	2	1	0	1	0	0	0	2.32193	1	1.58496	0	1.58496	0	0	0	1	3.45943	0	2	2.32193	3.16993	0	1.58496
1898	C1_Mononuclear macrophages	1	0	0	0	1	0	0	0	0	0	1	2	0	2	0	0	0	0	0	0	1.58496	0	1	1	0	0	0	0	1.58496	2	0	0	2	3.16993	1	0
1899	C1_Mononuclear macrophages	1	0	0	0	0	0	0	0	0	0	0	1.58496	0	1	0	0	0	0	0	0	1	0	0	0	0	0	0	1	1.58496	2.80735	0	0	1.58496	4.08746	0	0
1900	C1_Mononuclear macrophages	0	0	0	0	0	0	0	0	0	0	1	0	0	0	0	0	0	0	0	0	0	0	0	1.58496	0	0	0	0	0	3.70044	0	0	3.32193	3.45943	0	0
1901	C1_Mononuclear macrophages	2	0	0	0	1	0	0	0	0	0	0	1.58496	1	0	0	0	0	0	0	0	0	1.58496	0	1.58496	1.58496	0	0	1	1	3.90689	0	1	1	3.70044	1	0
1902	C1_Mononuclear macrophages	1	0	0	0	1	0	0	2	0	0	2	2.32193	0	0	1	0	0	0	0	0	2	2	0	1.58496	0	0	0	1	2	4.58496	0	2	2.58496	4.39232	1.58496	2
1903	C1_Mononuclear macrophages	2.32193	0	0	0	0	0	0	0	0	0	0	1	1	1	0	0	0	0	0	0	0	1.58496	0	0	1	0	0	0	0	2.58496	0	0	0	3.45943	0	0
1904	C1_Progenitor osteoclasts	1.58496	0	0	2.32193	5.85798	0	1	0	1.58496	0	2	2	0	0	1.58496	0	1.58496	2	0	0	2.32193	1.58496	0	1	1.58496	0	0	1	2.80735	4.58496	2.32193	1	4.58496	4.45943	1.58496	1
1905	C1_Progenitor osteoclasts	0	0	0	0	0	1	0	0	1.58496	0	0	0	0	1.58496	0	0	0	0	1	0	2	0	1.58496	0	0	0	0	1	1.58496	2	0	1	0	2.32193	1	0
1906	C1_Mononuclear macrophages	0	0	0	1	0	0	0	0	2.32193	0	0	0	0	0	1	0	0	0	0	0	1	0	0	1.58496	1.58496	0	0	1	0	2.32193	0	1.58496	0	3.58496	0	1
1907	C1_Mononuclear macrophages	1.58496	0	0	0	1.58496	0	0	0	1.58496	1	0	1.58496	0	0	0	0	0	0	0	0	0	1.58496	0	2.32193	1	0	0	1	0	4.08746	0	2.32193	0	2.32193	0	0
1908	C1_Mononuclear macrophages	0	0	0	0	1	0	0	0	0	0	0	1	1	1	0	0	0	0	0	0	1.58496	0	0	0	1.58496	0	0	0	1	2	0	1	2	2.80735	0	0
1909	C1_Mononuclear macrophages	0	0	0	0	0	0	0	0	0	0	0	1	2	0	2.58496	0	0	0	0	0	2.80735	1	0	0	0	0	0	0	1	3	0	1	0	3.58496	1	0
1910	C1_Mononuclear macrophages	1.58496	0	0	1	1	0	0	0	0	0	1	1	1	0	2.32193	0	0	0	1	0	2.32193	2.32193	0	2.32193	2	0	0	1.58496	1.58496	3.90689	1	1	1.58496	3.32193	0	1.58496
1911	C1_Mononuclear macrophages	0	0	1	0	0	0	0	0	0	0	1	0	1	0	1.58496	0	0	0	0	0	1	1	1	1	1.58496	0	0	1.58496	1.58496	3	0	2	1.58496	3.80735	1	0
1912	C1_Mononuclear macrophages	1.58496	0	0	0	0	0	0	0	1.58496	0	1	0	1	0	1.58496	0	0	0	0	0	0	1.58496	0	2	0	0	0	1.58496	2	3.80735	0	0	0	2	0	0
1913	C1_Mononuclear macrophages	1.58496	0	0	0	1.58496	0	0	0	0	0	1	1.58496	0	2	0	0	1	0	0	0	2	1	1	1	1	0	0	0	1	4.16993	0	1.58496	1.58496	3.80735	0	0
1914	C1_Mononuclear macrophages	1	0	0	1	0	0	0	0	0	0	0	2	0	0	2.58496	0	1	0	0	0	1.58496	1.58496	0	1	0	0	0	0	0	2.32193	0	1	1	5.78136	1	1.58496
1915	C1_Mononuclear macrophages	1	0	0	0	1.58496	0	0	0	0	0	1.58496	2	1	0	2.80735	0	0	0	0	0	2.58496	1.58496	0	2.32193	0	0	0	1	0	4.08746	0	1.58496	2.32193	2.58496	0	0
1916	C1_Progenitor osteoclasts	2.32193	0	0	1	1	0	0	5.49185	2.80735	0	2.58496	1.58496	1	2	4	0	0	0	0	0	3.80735	0	1	1.58496	1	0	1	2	1	4	0	1	3.32193	5.64386	2.32193	0
1917	C1_Mononuclear macrophages	1	0	0	1	1	0	0	0	1	0	1.58496	1.58496	1.58496	1.58496	3.80735	0	0	0	0	1	2.32193	0	1	1	1	0	0	1	1.58496	3.70044	0	1	2.58496	3.45943	0	0
1918	C1_Mononuclear macrophages	0	0	0	0	1.58496	0	0	0	1.58496	1	1	2	0	1	1.58496	0	0	0	0	0	2	1.58496	0	1	1	0	0	1	2	4.45943	1	1.58496	3.32193	4.45943	0	1.58496
1919	C1_Mononuclear macrophages	0	0	0	1.58496	0	0	0	0	1.58496	0	0	0	0	0	2.80735	0	0	0	0	0	1.58496	1	1.58496	1.58496	1.58496	0	0	0	0	3.80735	0	1.58496	1	4	0	1
1920	C1_Mononuclear macrophages	0	0	0	0	0	0	0	0	1	1	0	0	1	0	0	0	0	0	0	0	1	0	0	0	0	0	0	0	0	3	0	1.58496	2.32193	2	0	0
1921	C1_Mononuclear macrophages	1	0	0	0	0	0	0	0	0	0	1	1.58496	0	0	1.58496	0	0	0	0	0	1.58496	0	1	0	0	0	0	0	1.58496	3.90689	0	2	2	4.24793	0	1
1922	C1_Mononuclear macrophages	1.58496	0	0	1	1.58496	0	0	0	1.58496	0	0	1	0	2.80735	0	0	0	0	0	0	1.58496	1.58496	1	1.58496	0	0	0	0	0	3.58496	0	1.58496	2.58496	1	0	0
1923	C1_Mononuclear macrophages	0	0	0	0	1.58496	0	0	0	2	0	1.58496	0	1	1	2	0	0	0	0	0	2.32193	2.58496	0	2	0	0	0	0	1.58496	5.39232	0	1	4.24793	5.32193	0	0
1924	C1_Mononuclear macrophages	2.58496	0	0	1	1.58496	0	0	1	2.58496	0	1	2	0	2.32193	0	0	0	0	0	0	2.58496	2	0	2.32193	1	0	0	1	1	4.70044	0	1	3.70044	3.70044	0	1.58496
1925	C1_Mononuclear macrophages	1	0	0	0	0	0	0	0	1	0	0	2	0	0	0	0	2.32193	0	0	0	1.58496	2	1	2.32193	1.58496	0	0	1	1.58496	2.80735	0	1	1.58496	4.24793	0	1
1926	C1_Mononuclear macrophages	1.58496	0	0	1	1.58496	0	0	0	1	0	1	1	1	0	0	0	1	0	0	0	1.58496	1.58496	1	2	1	0	0	0	1	3.70044	0	1	2.58496	3.58496	0	0
1927	C1_Mononuclear macrophages	2.32193	0	0	0	0	0	0	1.58496	0	0	0	1	0	1	0	0	0	0	0	0	1.58496	0	1	0	0	0	0	0	0	2.58496	0	1	2.80735	3.70044	0	1
1928	C1_Mononuclear macrophages	0	0	0	0	0	0	0	0	1	0	1.58496	1	0	0	0	0	0	0	1	0	1.58496	0	1	0	0	0	0	1	1	1.58496	0	1	1	3.70044	0	0
1929	C1_Mononuclear macrophages	1.58496	0	0	1	1	0	0	0	1	0	2	1.58496	0	0	0	0	0	0	0	0	1.58496	2	0	1	2	0	0	1	1	4.24793	0	1	3.58496	3.70044	1	1
1930	C1_Mononuclear macrophages	0	0	0	0	0	0	0	0	0	0	0	2.80735	0	0	1	0	1	0	0	1	2	0	0	1.58496	1	0	0	0	0	2.58496	0	1	2.32193	3.58496	0	0
1931	C1_Mononuclear macrophages	0	0	0	0	0	0	0	2.80735	1	0	0	1	0	0	2.58496	0	0	0	0	0	1	1.58496	1	1.58496	0	0	0	1.58496	2	3.45943	1	0	1	3.70044	0	1
1932	C3_Dysfunctional osteoclasts	0	0	0	0	0	0	0	0	0	0	0	0	0	0	0	0	0	0	0	0	0	0	0	0	0	0	0	0	0	0	0	0	0	3.58496	1	0
1933	C1_Mononuclear macrophages	2	0	0	1	0	0	0	0	0	0	0	2	0	3.32193	3.90689	0	1	0	0	0	2.32193	1	1.58496	0	1	0	0	0	1.58496	1	0	1	2	3.16993	0	1.58496
1934	C1_Mononuclear macrophages	0	0	0	0	2.32193	0	0	0	1	0	0	1	0	0	0	0	0	0	0	0	2.32193	1	1.58496	1	0	0	0	1	1	3.80735	0	1	3.45943	2.58496	0	0
1935	C1_Mononuclear macrophages	0	0	0	0	0	0	0	0	0	0	0	1.58496	0	0	0	0	0	0	0	0	1	2.32193	1.58496	0	0	0	0	0	0	3	0	2	1	2.80735	0	0
1936	C1_Mononuclear macrophages	2	0	1	0	1.58496	0	0	0	0	0	1	1.58496	0	0	1.58496	0	0	0	0	0	2.80735	0	0	0	0	1	0	1	0	4	0	2	1	3.16993	0	0
1937	C1_Mononuclear macrophages	0	0	0	1	0	0	0	0	1	0	1	0	0	0	0	0	0	0	0	0	0	0	1	0	0	0	0	0	0	1	0	0	2.32193	2.80735	0	0
1938	C1_Mononuclear macrophages	0	0	0	1	1	0	0	0	0	0	0	0	0	0	0	0	1	0	0	0	0	0	0	2	0	0	0	0	0	1.58496	0	0	0	2.32193	0	0
1939	C1_Mononuclear macrophages	0	0	0	1	1	0	0	0	1	0	0	0	0	1	0	0	0	0	0	0	2	1	0	2	0	0	0	1	1	3.58496	1	1	1	3.70044	0	1
1940	C1_Mononuclear macrophages	0	0	0	1	0	0	0	0	0	0	0	1	1	1	3.16993	0	0	0	0	0	2	0	1.58496	1	1.58496	0	0	0	1	2.80735	1	0	0	3.70044	0	0
1941	C1_Mononuclear macrophages	1	0	0	0	1	0	0	2.80735	1.58496	0	1	0	1	1	2.32193	0	1	0	0	0	1	1	0	2	1.58496	0	0	0	2.80735	4.58496	0	1	3.32193	4.58496	0	0
1942	C2_Mature osteoclasts	2	0	0	1.58496	6.80735	0	2	0	1	0	0	1	0	0	0	0	0	0	0	0	1.58496	0	0	1.58496	1	0	1	1.58496	0	4.32193	1	0	5.35755	3.70044	0	0
1943	C1_Mononuclear macrophages	0	0	0	0	0	0	0	0	0	0	1	0	0	1.58496	4	0	0	0	0	0	1.58496	2.32193	0	1	1	0	0	0	0	3	0	1.58496	0	4.45943	0	1
1944	C1_Mononuclear macrophages	1	0	0	0	0	0	0	0	0	0	0	1	0	1	0	0	2	0	0	0	0	0	0	0	0	0	0	0	1.58496	3.45943	0	1	0	3.58496	0	1
1945	C1_Mononuclear macrophages	1	0	0	0	0	0	0	0	0	0	0	0	0	0	0	0	0	0	0	0	1	0	0	1	0	0	0	0	1	1	0	0	0	1.58496	0	0
1946	C1_Mononuclear macrophages	0	0	0	0	0	0	0	0	0	0	0	0	0	0	1	0	0	0	0	0	1	0	1	1	0	0	0	0	0	1.58496	0	1	0	1.58496	0	0
1947	C2_Mature osteoclasts	2	0	0	2.32193	7.33092	1.58496	2	0	2.32193	0	2.58496	0	0	0	0	1	0	2.58496	0	0	1	2	0	1.58496	1.58496	1	0	3.32193	0	6	2	1	7.43463	4.9542	0	0
1948	C1_Mononuclear macrophages	0	0	0	1	2.58496	0	0	0	0	0	1	1	0	0	0	0	0	0	0	0	1	1	1	2.32193	0	0	0	0	0	3.45943	0	1.58496	3.45943	3.70044	1	1
1949	C1_Mononuclear macrophages	2	0	0	0	1	0	0	0	1.58496	0	0	1	1	3	0	0	0	0	0	0	1.58496	1	0	0	1	0	0	0	1	3.16993	0	1	2	2.80735	0	0
1950	C1_Mononuclear macrophages	0	0	0	0	0	0	0	0	1	0	0	1	0	0	0	0	0	0	0	1	1	0	1	0	1	0	0	0	1.58496	2.32193	0	1	3	3.32193	1	0
1951	C1_Mononuclear macrophages	0	0	0	0	2.80735	0	0	0	0	0	1	1.58496	0	2.32193	1	1	0	0	1	0	2	2.32193	1.58496	0	0	0	0	1	2	3.70044	0	1	2.80735	4.32193	0	1
1952	C1_Mononuclear macrophages	0	0	0	0	1.58496	0	0	0	1	0	1	0	0	1.58496	2	0	0	0	0	0	2	0	0	0	1	0	0	0	0	3.58496	0	0	1.58496	3.70044	1	1.58496
1953	C1_Mononuclear macrophages	1.58496	0	0	0	0	0	0	0	1	1	1.58496	1	2	1.58496	3	0	0	0	1	0	1	1.58496	1.58496	2.32193	0	0	0	0	0	4.16993	0	1	2	3.45943	0	1
1954	C1_Mononuclear macrophages	1	0	0	0	1	0	0	0	1	0	1	1	0	0	0	0	1	0	0	1	1	1	1	1	1	0	0	0	1	4.16993	1	1	2.32193	4.08746	0	1
1955	C2_Mononuclear macrophages	1.58496	2	0	1	0	0	0	0	0	0	2	1	1	0	0	0	1	0	1	0	1.58496	2	0	1.58496	2	0	0	0	2	3.32193	0	0	1	4.24793	1	0
1956	C1_Mononuclear macrophages	1	0	0	1	0	0	0	0	0	0	1.58496	1.58496	0	2	0	0	0	0	0	0	1	1	1.58496	2	0	0	0	1	2.58496	4.32193	0	1	2	4.58496	1	0
1957	C1_Mononuclear macrophages	2	0	0	1	0	0	0	0	0	0	0	1	0	1.58496	0	0	0	0	0	0	0	0	0	0	0	0	0	1	1	2.58496	0	1	2	2.32193	0	0
1958	C1_Mononuclear macrophages	1.58496	0	0	1.58496	1	0	0	0	0	0	1	1	0	0	0	0	0	0	0	0	1.58496	2.32193	0	2.58496	2	0	0	1	3	4.24793	0	1	2.32193	4.24793	0	1
1959	C2_Mononuclear macrophages	0	0	0	0	0	0	0	0	1	0	0	0	0	0	1.58496	0	0	0	0	1	2	1.58496	0	1.58496	1	0	0	1	1.58496	3.90689	0	0	2.58496	4.32193	1	1
1960	C1_Mononuclear macrophages	0	0	0	0	0	0	0	0	0	1	0	1.58496	0	1	1.58496	0	0	0	0	0	0	0	1	1.58496	0	0	0	0	0	3.58496	0	1.58496	0	2	0	0
1961	C1_Mononuclear macrophages	2	0	0	1	1	0	0	0	1	1	1	1	0	0	1.58496	0	0	0	1	0	2	1.58496	1.58496	0	0	0	0	0	1	3.32193	0	1	1.58496	3.32193	0	1.58496
1962	C1_Mononuclear macrophages	0	0	0	0	0	0	0	0	2.32193	0	1	1.58496	0	0	1	0	0	0	0	1	2	1	0	0	0	0	0	0	0	3.80735	0	1	3.45943	2.80735	0	1
1963	C1_Mononuclear macrophages	0	0	0	0	0	0	0	5.32193	0	0	1	1	0	1	0	0	0	0	0	0	0	1.58496	1	1	1	0	0	0	1	3.70044	0	0	1	3.45943	0	0
1964	C1_Mononuclear macrophages	0	0	0	0	0	0	0	0	1	0	0	0	2.32193	2.58496	0	0	0	0	0	0	0	0	0	1.58496	0	0	0	1	1.58496	3.16993	0	0	1.58496	3.45943	0	0
1965	C1_Mononuclear macrophages	1.58496	0	0	0	1	0	0	0	0	0	1	1	0	1	1.58496	0	0	0	0	0	0	1	1.58496	1.58496	0	0	0	1	1	3.70044	0	1.58496	1	4	0	0
1966	C1_Mononuclear macrophages	0	0	0	0	2.32193	0	0	0	0	1	1.58496	2	0	2	0	0	0	0	0	0	2.32193	1	1	2.32193	1	0	0	0	0	4.24793	0	1	3.70044	4.85798	1	0
1967	C1_Mononuclear macrophages	1	0	0	0	1	0	0	0	1.58496	0	0	1	1	0	0	0	0	0	0	0	1	0	0	2	0	0	0	1	1	3	0	0	2	1.58496	0	0
1968	C1_Mononuclear macrophages	2.32193	0	0	0	2.80735	0	0	0	1	1	0	0	1	0	0	0	0	0	0	1	2	1	0	2.32193	0	0	0	0	3.16993	4.32193	0	1.58496	3.90689	5	0	1.58496
1969	C1_Mononuclear macrophages	1.58496	0	0	0	1	0	0	0	0	0	1	1.58496	0	0	0	0	0	0	1	0	1	1	0	1	0	0	0	0	0	4.08746	0	1	1.58496	4.08746	1	1
1970	C2_Mature osteoclasts	1	0	0	1.58496	6.16993	0	0	0	1	1	1.58496	0	1	0	0	1	0	1.58496	1	0	0	1.58496	0	1	0	0	0	2.80735	0	4.24793	1.58496	0	6.40939	4.52356	1	0
1971	C1_Mononuclear macrophages	0	0	0	1	0	0	0	0	0	0	1	1	1	0	1.58496	0	1	0	0	0	1	1	1	1.58496	0	0	0	1.58496	1.58496	3.90689	1	1.58496	3	4.39232	0	1.58496
1972	C1_Mononuclear macrophages	1	0	0	0	2.58496	0	0	0	2	0	1	1.58496	0	0	0	0	0	0	0	0	2	1.58496	1	2	1	0	0	1	1	3.70044	0	1.58496	2.32193	4.32193	0	0
1973	C1_Mononuclear macrophages	0	0	0	1.58496	0	0	0	0	1	0	0	2	0	1	0	0	0	0	0	0	0	1	0	2.32193	0	0	0	0	0	3.32193	0	2.32193	1.58496	4.39232	1	1
1974	C1_Mononuclear macrophages	2	0	1	1	3.16993	0	0	0	1.58496	0	1	0	1.58496	0	0	0	1.58496	0	0	0	3.16993	1	0	2	0	0	0	1	1.58496	3.90689	0	2	3.58496	4.90689	0	1.58496
1975	C1_Mononuclear macrophages	0	0	0	0	0	0	0	0	0	0	0	1	0	0	1	0	1	0	0	0	2	0	0	0	1	0	0	0	0	3	0	0	1	2	0	0
1976	C1_Mononuclear macrophages	1.58496	0	0	1.58496	1	0	0	0	0	0	1.58496	1.58496	0	0	0	0	2.58496	0	0	0	0	0	0	1	0	0	0	1	1	3	0	2.58496	2.32193	3	0	1.58496
1977	C1_Mononuclear macrophages	0	0	0	1	0	0	0	3.32193	0	0	0	0	0	0	0	0	0	0	0	0	0	1	0	0	0	0	0	0	2.32193	3.90689	0	1.58496	1.58496	2.58496	0	0
1978	C1_Mononuclear macrophages	2.32193	0	0	0	2	0	0	0	0	0	1.58496	2	1	0	0	0	0	0	0	0	0	1	0	2	2	0	0	1.58496	1	3.16993	0	1.58496	2.32193	4.16993	0	0
1979	C1_Mononuclear macrophages	1	0	0	1	0	0	0	0	2	0	1	0	0	1	1.58496	0	0	0	0	0	1.58496	1	0	0	0	0	0	0	1.58496	3.16993	0	0	1.58496	4.24793	0	1
1980	C1_Mononuclear macrophages	0	0	0	0	0	0	0	0	0	0	0	2.32193	0	1	0	0	0	0	0	0	1	1	0	1.58496	1	0	0	0	1.58496	4	0	1.58496	0	3.32193	0	0
1981	C1_Mononuclear macrophages	0	0	0	1	0	0	0	0	0	0	0	1	2	0	0	0	0	0	0	0	1	1	1.58496	1	1	0	0	1.58496	2.32193	3.45943	0	0	2.32193	4.08746	0	0
1982	C1_Mononuclear macrophages	0	0	0	0	0	0	0	0	0	0	0	0	0	1	0	0	1	0	0	0	0	0	0	1	1	0	0	0	0	0	0	0	0	1.58496	0	0
1983	C1_Progenitor osteoclasts	1	0	0	0	0	0	1	1.58496	0	0	0	0	0	2	0	0	0	0	0	0	1	1	0	2	0	0	0	0	0	2.32193	0	1.58496	0	1.58496	1	0
1984	C1_Mononuclear macrophages	1.58496	0	0	1.58496	1	0	0	3.45943	0	0	1	0	0	0	0	0	1	0	0	1	1	1.58496	0	0	2.32193	0	0	2	1	3.80735	0	0	3	4.75489	0	0
1985	C1_Mononuclear macrophages	2	0	0	1	2	0	0	0	1	0	1.58496	1.58496	1	2	0	0	1.58496	0	0	0	2	2.32193	0	0	1	0	0	0	1.58496	3.70044	0	1.58496	1	4.16993	0	1
1986	C1_Mononuclear macrophages	1.58496	0	0	0	1	0	0	0	1	0	0	2	0	0	1	0	0	0	0	0	0	1.58496	0	0	1	0	0	0	0	3.70044	0	1.58496	1	4.39232	0	0
1987	C1_Mononuclear macrophages	1	0	0	0	2.80735	0	0	0	1	0	0	2.80735	0	1	2	0	0	0	0	0	1	2.58496	1	2.32193	1	0	0	1.58496	1.58496	3.58496	1	0	1.58496	3.70044	0	1.58496
1988	C1_Mononuclear macrophages	0	0	0	0	0	0	0	0	0	0	0	0	0	0	3.16993	0	0	0	0	0	1	1	0	1	1	0	0	0	2	2.32193	0	0	0	3.16993	1	0
1989	C1_Mononuclear macrophages	0	0	0	0	0	0	0	1	0	0	0	1	0	1	0	0	0	0	0	0	0	0	0	0	0	0	0	0	0	0	0	0	0	2.58496	0	0
1990	C1_Mononuclear macrophages	0	0	0	0	0	0	0	0	0	0	1	1	0	1	1	0	0	0	0	0	1.58496	0	1	0	0	0	0	1	1	3.58496	0	1.58496	0	2.80735	0	0
1991	C1_Progenitor osteoclasts	0	0	0	0	0	0	0	0	0	0	0	0	0	2.32193	2.58496	0	0	0	0	0	1	1	0	1	1	0	0	1	1.58496	3.16993	0	0	0	3.45943	0	0
1992	C2_Mature osteoclasts	1	1	1.58496	0	6.26679	0	1	0	2	0	0	0	1	0	0	0	0	2	0	0	2.32193	1	0	1	0	0	0	3.16993	1	4.32193	0	1	7.02237	4.16993	1.58496	0
1993	C2_Mature osteoclasts	0	0	0	1	5.70044	0	0	0	0	0	0	1	0	1	0	0	0	0	0	0	0	0	0	0	1	0	0	1	0	3.32193	1	1.58496	4.75489	2.32193	1	1
1994	C1_Mononuclear macrophages	0	0	0	1.58496	0	0	0	0	0	0	1.58496	2.80735	0	0	0	0	0	0	0	1	2	0	1	1	1	0	0	0	1	4.39232	1.58496	1	1	3.80735	1	1
1995	C1_Mononuclear macrophages	1	0	1	0	1	0	0	0	2	0	0	2	0	1.58496	3	0	0	0	0	0	2.58496	0	0	2	0	0	0	0	2	4.39232	0	1.58496	2	4.90689	0	0
1996	C1_Mononuclear macrophages	1	0	0	1.58496	1.58496	0	0	0	1	0	0	2.58496	1	1.58496	1	1	1	0	0	0	2.32193	2.80735	1	2	0	0	0	1.58496	1	3.70044	0	2	2	3.45943	1	0
1997	C1_Mononuclear macrophages	0	0	0	0	0	0	0	0	0	0	0	1	0	1.58496	2	0	0	0	0	0	2.32193	1	1	1	0	0	0	1.58496	2.80735	2.80735	0	0	2	3.58496	0	0
1998	C1_Mononuclear macrophages	0	0	0	1	0	1	0	0	2	0	2.32193	2.58496	0	1.58496	2.32193	0	1	0	0	0	3.32193	0	0	1	0	0	0	1	0	3.32193	0	0	1.58496	4.64386	0	0
1999	C2_Mature osteoclasts	1.58496	2.32193	1.58496	1	5.61471	0	1	0	1.58496	0	1	0	1.58496	0	0	1	0	1	0	0	1	0	0	0	0	0	0	2.80735	0	3.70044	1	1	5.24793	5.12928	1	1.58496
[truncated: 1,934 more rows]
